# Supplementary material for: The entorhinal spatial map integrates visual identity information of landmarks
Source: Nat Commun. 2026 May 7;17:6164. doi: 10.1038/s41467-026-72453-1 (PMC13365227; doi:10.1038/s41467-026-72453-1)
Supplement: Supplementary file 4 — Source data [file 41467_2026_72453_MOESM4_ESM.xlsx]

## Sheet: 1g
		Track 1, Day 1														Track 1, Day 7
		Time (seconds)	Position (cm)		Lick Times (seconds)	Lick Positions (cm)		Reward Times (seconds)	Reward Positions (cm)							Time (seconds)	Position (cm)		Lick Times (seconds)	Lick Positions (cm)		Reward Times (seconds)	Reward Positions (cm)
		820.84	0.0996875		828.207	55.5758		916.525	855.08							336.222	0.538312		353.973	841.323		354.558	855.089
		820.857	0.149531		828.224	55.6755		1015.34	855.339							336.24	0.777563		354.641	857.243		385.442	855.01
		820.873	0.179437		828.24	55.7652		1115.54	855.139							336.257	1.30591		354.657	857.741		411.224	855.06
		820.89	0.179437		828.257	55.825										336.273	1.84422		354.674	858.24
		820.907	0.1595		828.274	55.8549										336.29	2.54203		354.773	859.954
		820.923	0.149531		828.29	55.835										336.307	3.10028		354.825	859.127
		820.94	0.149531		828.374	55.7452										336.323	3.73828		354.84	858.888
		820.957	0.149531		828.39	55.7752										336.34	4.65541		354.857	858.668
		820.973	0.149531		828.407	55.8051										336.357	5.38312		354.873	858.439
		820.989	0.1595		828.49	55.8649										336.374	6.07097		354.957	857.891
		821.007	0.179437		828.507	55.8848										336.39	6.90834		354.975	857.851
		821.023	0.229281		828.524	55.9247										336.407	7.53637		354.99	857.811
		821.04	0.289094		828.54	55.9446										336.424	8.14447		355.058	857.661
		821.057	0.378812		828.64	56.0244										336.44	8.89213		355.073	857.631
		821.074	0.508406		828.657	56.0343										336.457	9.45037		355.09	857.602
		821.09	0.628031		831.457	58.5764										336.473	10.0286		355.107	857.582
		821.107	0.757625		831.474	58.6561										336.49	10.8161		355.19	857.422
		821.123	0.947031		831.49	58.7259										336.507	11.4441		355.207	857.382
		821.14	1.10653		831.507	58.8156										336.525	12.112		355.224	857.342
		821.157	1.25606		831.524	58.8754										336.54	12.9693		355.24	857.322
		821.173	1.44547		831.657	59.6929										336.557	13.8466		355.29	857.263
		821.19	1.57506		831.673	59.8424										336.573	14.4248		355.307	857.253
		821.207	1.69469		831.807	59.962										336.59	14.9531		355.323	857.243
		821.224	1.84422		831.824	59.9521										336.607	15.3519		355.34	857.233
		821.241	1.95388		831.84	59.9521										336.623	15.8005		355.39	857.183
		821.257	2.06353		834.124	73.4797										336.64	16.3886		355.407	857.173
		821.273	2.21306		834.14	73.6392										336.657	16.8572		355.423	857.173
		821.29	2.32272		834.157	73.7987										336.673	17.3556		355.44	857.163
		821.307	2.44234		834.173	73.9881										336.69	18.0933		355.54	857.123
		821.324	2.62178		836.507	81.5543										336.707	18.7313		355.557	857.113
		821.34	2.76134		836.523	81.674										336.723	19.3493		355.574	857.103
		821.356	2.97069		836.541	81.8534										336.74	20.2465		355.59	857.103
		821.374	3.13019		836.557	82.0029										336.757	20.9543		355.658	857.023
		821.39	3.30963		839.907	96.7268										336.773	21.6521		355.674	857.043
		821.407	3.47909		839.924	96.8564										336.79	22.4995		355.69	857.073
		821.424	3.65853		839.94	97.0258										336.806	23.1474		355.707	857.113
		821.44	3.89778		839.957	97.1455										336.824	23.7555		355.79	857.113
		821.457	4.06725		841.374	102.419										336.84	24.553		355.807	857.093
		821.474	4.26663		841.39	102.479										336.857	25.1412		355.823	857.083
		821.49	4.39622		841.407	102.529										336.873	25.6994		355.84	857.083
		821.507	4.48594		841.425	102.608										336.889	26.487		355.94	857.093
		821.523	4.55572		841.441	102.688										336.907	27.1349		355.957	857.133
		821.54	4.61553		872.524	422.216										336.923	28.082		355.974	857.213
		821.557	4.6255		872.54	422.246										336.94	28.8795		356.057	857.213
		821.573	4.6255		872.557	422.266										336.957	29.7069		356.075	857.143
		821.59	4.6255		872.574	422.276										336.973	30.5542		356.09	857.123
		821.607	4.61553		872.59	422.316										336.99	31.6508		356.107	857.063
		821.623	4.61553		917.091	858.469										337.007	32.4383		356.19	856.844
		821.64	4.61553		917.108	858.618										337.023	33.2059		356.207	856.824
		821.657	4.61553		917.124	858.748										337.04	34.2726		356.223	856.824
		821.674	4.61553		917.141	858.858										337.057	35.0402		356.29	856.784
		821.69	4.61553		917.158	858.957										337.073	35.7878		356.307	856.784
		821.707	4.6255		917.174	858.987										337.09	36.7747		356.324	856.784
		821.723	4.63547		917.191	859.007										337.107	37.5423		356.34	856.794
		821.74	4.64544		917.241	859.007										337.124	38.3697		356.357	856.794
		821.757	4.66538		917.258	859.007										337.14	39.4962		356.44	856.694
		821.773	4.71522		917.274	859.017										337.157	40.3435		356.457	856.675
		821.79	4.76506		917.291	859.047										337.174	41.4401		356.473	856.665
		821.807	4.81491		917.374	859.246										337.189	42.2276		356.574	856.645
		821.824	4.90463		917.391	859.326										337.207	42.9454		356.59	856.645
		821.841	4.98438		917.508	859.565										337.223	43.6133		356.607	856.645
		821.857	5.07409		917.524	859.565										337.24	44.5005		356.623	856.645
		821.874	5.15384		917.541	859.555										337.257	45.1485		356.707	856.655
		821.889	5.22363		917.658	859.874										337.273	45.7566		356.724	856.655
		821.907	5.29341		917.674	859.954										337.29	46.5939		356.74	856.665
		821.923	5.36319		917.808	860.512										337.308	47.2519		356.84	856.764
		821.94	5.44294		917.824	860.562										337.323	47.9696		356.857	856.754
		821.957	5.52269		917.841	860.612										337.34	48.9565		356.874	856.754
		821.973	5.5825		917.941	860.672										337.357	49.7341		356.89	856.754
		821.99	5.65228		917.958	860.682										337.374	50.5216		356.973	856.714
		822.007	5.72206		917.974	860.692										337.39	51.0101		356.99	856.714
		822.023	5.79184		917.991	860.702										337.407	51.6979		357.007	856.724
		822.04	5.85166		918.008	860.702										337.423	52.5154		357.09	856.744
		822.057	5.9015		920.074	867.201										337.439	53.1534		357.108	856.744
		822.073	5.99122		920.091	867.241										337.457	53.8013		357.124	856.734
		822.09	6.10088		920.107	867.281										337.473	54.4194		357.141	856.704
		822.108	6.24044		920.124	867.311										337.49	55.2867		357.224	856.455
		822.123	6.39994		920.141	867.331										337.506	55.9446		357.24	856.425
		822.14	6.63919		920.258	867.61										337.523	56.5926		357.257	856.405
		822.157	6.90834		920.274	867.64										337.54	57.5097		357.274	856.405
		822.173	7.11769		920.291	867.69										337.557	58.2275		357.29	856.415
		822.191	7.34697		920.308	867.74										337.573	59.1745		357.307	856.445
		822.207	7.57625		920.707	869.594										337.59	59.8424		357.39	856.485
		822.223	7.90522		920.724	869.773										337.607	60.4605		357.407	856.505
		822.24	8.14447		920.741	869.953										337.623	61.0785		357.423	856.545
		822.256	8.37375		992.492	593.22										337.641	61.9059		357.44	856.585
		822.274	8.613		1087.26	607.446										337.657	62.4642		357.507	856.585
		822.29	8.90209		1087.28	607.486										337.673	63.2816		357.523	856.555
		822.307	9.15131		1087.29	607.496										337.69	63.8399		357.54	856.535
		822.323	9.32078		1087.31	607.496										337.707	64.3483		357.557	856.525
		822.34	9.48028		1087.38	607.456										337.724	64.8966		357.574	856.535
		822.357	9.60988		1087.39	607.486										337.74	65.5844		357.673	856.655
		822.374	9.71953		1087.41	607.486										337.757	66.1526		357.69	856.655
		822.39	9.76938		1087.43	607.565										337.773	67		357.707	856.665
		822.407	9.78931		1087.51	607.635										337.79	67.7775		357.724	856.665
		822.423	9.78931		1087.53	607.715										337.807	68.5551		357.791	856.625
		822.44	9.77934		1087.63	608.094										337.823	69.2629		357.807	856.625
		822.457	9.76938		1087.64	608.144										337.84	70.2398		357.824	856.625
		822.473	9.76938		1087.78	608.742										337.857	71.0273		357.84	856.635
		822.49	9.79928		1087.91	608.931										337.873	71.8149		357.857	856.655
		822.507	9.85909		1087.92	608.931										337.89	72.9413		357.873	856.674
		822.523	9.90894		1087.94	608.931										337.907	73.8385		357.94	856.734
		822.54	9.97872		1088.06	609.36										337.923	74.7058		357.956	856.744
		822.557	10.0983		1088.08	609.589										337.94	75.912		357.974	856.754
		822.574	10.1881		1088.09	609.798										337.957	76.8292		357.99	856.764
		822.59	10.3077		1088.11	610.048										337.973	77.7363		358.007	856.784
		822.606	10.4672		1088.13	610.377										337.99	78.9027		358.09	856.814
		822.623	10.6566		1088.19	610.915										338.007	79.6503		358.107	856.814
		822.64	10.9457		1088.21	610.935										338.023	80.4478		358.123	856.804
		822.657	11.1949		1088.23	610.935										338.04	81.4746		358.14	856.814
		822.673	11.494		1088.24	610.925										338.057	82.2721		358.157	856.814
		822.69	11.7033		1088.26	610.885										338.072	83.3687		358.24	856.784
		822.707	11.9924		1088.38	610.915										338.09	84.2359		358.257	856.774
		822.723	12.2117		1088.39	610.945										338.107	85.0933		358.274	856.774
		822.74	12.3912		1088.54	611.005										338.123	86.2397		358.29	856.804
		822.757	12.5407		1090.58	620.345										338.14	87.077		358.307	856.814
		822.774	12.76		1090.59	620.385										338.157	87.8646		358.407	856.834
		822.79	12.9394													338.173	88.6322		358.423	856.844
		822.807	13.2086													338.19	89.7088		358.44	856.864
		822.824	13.408													338.207	90.4863		358.457	856.874
		822.84	13.6173													338.223	91.2838		358.557	856.884
		822.857	13.8167													338.24	92.3804		358.574	856.914
		822.874	14.0559													338.257	93.2477		358.59	856.954
		822.89	14.2154													338.273	94.115		358.607	856.984
		822.907	14.355													338.29	95.3212		358.623	857.013
		822.924	14.4946													338.307	96.2283		358.674	856.994
		822.94	14.5444													338.323	97.0757		358.69	856.974
		822.957	14.5643													338.339	98.0925		358.707	856.964
		822.974	14.5544													338.357	98.89		358.724	856.964
		822.99	14.5344													338.373	99.6975		358.74	856.964
		823.007	14.5145													338.39	100.734		358.84	856.924
		823.03	14.5145													338.407	101.532		358.857	856.924
		823.04	14.5444													338.423	102.349		358.873	856.924
		823.057	14.6142													338.44	103.436		358.89	856.924
		823.073	14.6341													338.457	104.273		358.974	856.924
		823.09	14.7238													338.473	105.13		358.99	856.924
		823.107	14.8136													338.49	106.217		359.007	856.944
		823.123	14.9631													338.506	107.005		359.024	856.954
		823.14	15.0827													338.523	107.772		359.04	856.964
		823.157	15.2223													338.54	108.779		359.107	856.934
		823.174	15.4017													338.557	109.517		359.123	856.934
		823.19	15.5313													338.573	110.274		359.14	856.934
		823.207	15.6509													338.59	111.251		359.157	856.964
		823.224	15.7706													338.607	112.089		359.174	856.994
		823.24	15.8304													338.623	113.225		359.273	856.964
		823.257	15.8802													338.639	114.043		359.29	856.984
		823.274	15.96													338.658	114.75		359.307	857.013
		823.289	16.0198													338.673	115.508		359.323	857.063
		823.307	16.0995													338.69	116.186		359.34	857.083
		823.324	16.1893													338.707	116.983		359.424	857.053
		823.34	16.3188													338.724	118.02		359.44	857.053
		823.357	16.4086													338.74	118.847		359.457	857.093
		823.373	16.5182													338.757	119.685		359.474	857.123
		823.39	16.598													338.773	120.522		359.49	857.143
		823.406	16.7076													338.79	121.679		359.574	856.914
		823.423	16.7774													338.807	122.506		359.59	856.894
		823.44	16.9369													338.823	123.313		359.607	856.884
		823.457	17.1064													338.84	124.111		359.624	856.894
		823.474	17.2459													338.856	124.849		359.639	856.914
		823.491	17.3955													338.873	125.148		359.757	856.964
		823.507	17.6048													338.89	126.224		359.774	857.013
		823.524	17.7344													338.907	127.082		359.79	857.113
		823.54	17.8441													338.923	128.158		359.807	857.193
		823.557	17.9936													338.939	129.026		359.89	857.582
		823.574	18.0933													338.956	129.893		359.907	857.612
		823.59	18.1631													338.972	130.64		359.924	857.641
		823.607	18.173													338.99	131.129		359.94	857.651
		823.624	18.173													339.007	132.046		359.958	857.661
		823.639	18.173													339.023	132.694		359.974	857.661
		823.657	18.173													339.04	133.462		360.04	857.542
		823.674	18.173													339.057	134.07		360.057	857.532
		823.69	18.173													339.073	134.857		360.074	857.522
		823.707	18.173													339.09	135.475		360.09	857.522
		823.723	18.173													339.107	136.103		360.107	857.542
		823.74	18.183													339.124	136.751		360.224	857.572
		823.757	18.193													339.14	137.599		360.24	857.592
		823.774	18.2029													339.158	138.227		360.257	857.622
		823.79	18.2029													339.174	138.775		360.274	857.641
		823.807	18.2029													339.19	139.582		360.29	857.671
		823.824	18.2029													339.207	140.191		360.357	857.701
		823.84	18.2129													339.223	140.809		360.374	857.741
		823.857	18.2328													339.24	141.666		360.39	857.771
		823.873	18.2628													339.257	142.334		360.406	857.791
		823.89	18.3026													339.273	143.032		360.49	857.761
		823.907	18.3724													339.29	143.999		360.507	857.761
		823.923	18.4522													339.307	144.726		360.524	857.771
		823.94	18.5219													339.324	145.454		360.54	857.781
		823.957	18.5817													339.339	146.451		360.557	857.791
		823.974	18.6715													339.357	147.209		360.657	857.681
		823.991	18.7413													339.373	148.205		360.674	857.701
		824.007	18.821													339.39	149.013		360.69	857.751
		824.024	18.9207													339.408	149.85		360.707	857.781
		824.04	19.0204													339.423	150.708		360.807	857.721
		824.056	19.1201													339.44	151.854		360.824	857.721
		824.073	19.2995													339.457	152.741		360.84	857.731
		824.09	19.4391													339.474	153.917		360.857	857.781
		824.106	19.5786													339.49	154.775		360.873	857.821
		824.124	19.6983													339.507	155.682		360.99	858.08
		824.14	19.8378													339.523	156.798		361.007	858.13
		824.157	19.9774													339.54	157.666		361.024	858.17
		824.173	20.0671													339.557	158.543		361.04	858.2
		824.19	20.1369													339.573	159.44		361.057	858.21
		824.207	20.2166													339.59	160.676		361.174	857.881
		824.223	20.3263													339.607	161.633		361.19	857.881
		824.24	20.5157													339.623	162.54		361.207	857.881
		824.257	20.6752													339.64	163.727		361.223	857.901
		824.273	20.8546													339.657	164.604		361.24	857.931
		824.29	21.1437													339.673	165.76		361.257	857.99
		824.307	21.4328													339.69	166.598		361.357	858.2
		824.323	21.6521													339.707	167.485		361.374	858.2
		824.34	21.8415													339.723	168.651		361.39	858.2
		824.357	21.9911													339.74	169.548		361.407	858.18
		824.374	22.1306													339.757	170.436		361.491	858.1
		824.389	22.1904													339.772	171.253		361.507	858.08
		824.407	22.2203													339.79	172.3		361.524	858.06
		824.424	22.2303													339.806	172.988		361.54	858.06
		824.441	22.2203													339.823	173.705		361.557	858.06
		824.457	22.2203													339.839	174.722		361.574	858.06
		824.473	22.2203													339.857	175.49		361.658	858.15
		824.49	22.2403													339.873	176.188		361.674	858.16
		824.507	22.2702													339.89	177.254		361.69	858.16
		824.524	22.33													339.907	178.062		361.707	858.16
		824.54	22.3798													339.923	179.138		361.807	858.16
		824.557	22.4596													339.94	179.906		361.823	858.17
		824.573	22.5294													339.957	180.664		361.84	858.19
		824.59	22.6091													339.973	181.431		361.857	858.2
		824.607	22.6889													339.99	182.458		361.957	858.299
		824.623	22.7886													340.007	183.206		361.974	858.329
		824.64	22.9281													340.023	184.003		361.99	858.369
		824.657	23.0577													340.04	185.11		362.007	858.379
		824.674	23.2372													340.057	185.957		362.024	858.389
		824.69	23.3667													340.073	187.074		362.108	858.449
		824.707	23.4864													340.09	187.881		362.124	858.479
		824.723	23.606													340.106	188.659		362.14	858.519
		824.74	23.7555													340.123	189.217		362.157	858.539
		824.757	23.9051													340.14	189.536		362.257	858.539
		824.774	24.0347													340.157	190.642		362.275	858.529
		824.79	24.1742													340.174	191.679		362.29	858.519
		824.807	24.3238													340.19	192.616		362.306	858.519
		824.824	24.5331													340.207	193.404		362.324	858.519
		824.841	24.6926													340.223	194.361		362.34	858.519
		824.857	24.9617													340.24	195.557		362.356	858.499
		824.874	25.1711													340.257	196.404		362.474	858.339
		824.89	25.4004													340.273	197.292		362.59	858.539
		824.907	25.6496													340.29	198.428		362.607	858.539
		824.924	25.9187													340.307	199.265		362.624	858.549
		824.94	26.3075													340.323	200.103		362.64	858.549
		824.957	26.6166													340.34	201.259		362.657	858.549
		824.973	27.0253													340.358	202.156		364.89	858.409
		824.99	27.2645													340.373	203.053		364.906	858.409
		825.007	27.4639													340.39	204.3		364.923	858.429
		825.024	27.6533													340.407	205.187		364.939	858.469
		825.04	27.763													340.423	206.293		366.607	871
		825.057	27.8128													340.441	206.941		366.622	871.059
		825.073	27.8427													340.457	207.809		366.639	871.119
		825.09	27.8627													340.473	208.656		366.656	871.219
		825.107	27.8826													340.49	209.792		366.673	871.279
		825.123	27.9424													340.507	210.68		366.689	871.329
		825.14	28.0122													340.524	211.627		366.706	871.378
		825.157	28.1119													340.54	212.863		366.723	871.418
		825.173	28.2913													340.556	214.019		366.739	871.448
		825.19	28.4807													340.573	214.627		366.756	871.478
		825.207	28.6801													340.59	215.544		366.773	871.498
		825.223	28.9692													340.607	216.84		366.789	871.498
		825.24	29.1885													340.623	217.827		366.806	871.518
		825.257	29.3978													340.64	219.113		366.823	871.548
		825.274	29.667													340.656	220.12		367.123	871.418
		825.291	29.8564													340.675	221.117		367.139	871.438
		825.307	30.0358													340.69	222.502		367.156	871.468
		825.323	30.2651													340.707	223.519		367.173	871.488
		825.34	30.4246													340.723	224.486		367.19	871.528
		825.357	30.5841													340.74	225.712		367.207	871.608
		825.373	30.8433													340.756	226.659		367.224	871.687
		825.39	31.0726													340.773	227.477		367.24	871.817
		825.407	31.3717													340.789	228.683		367.257	871.947
		825.423	31.6109													340.807	229.6		367.273	872.116
		825.44	31.8402													340.823	230.777		367.289	872.256
		825.457	32.0894													340.84	231.704		367.307	872.395
		825.473	32.3984													340.858	232.641		367.324	872.585
		825.49	32.6078													340.873	233.548		367.339	872.724
		825.506	32.7573													340.89	234.694		367.357	872.854
		825.524	32.867													340.907	235.522		367.373	872.983
		825.541	32.8869													340.923	236.389		367.389	873.133
		825.556	32.867													340.94	237.505		367.406	873.223
		825.574	32.847													340.957	238.153		367.423	873.312
		825.59	32.8371													340.973	239.001		367.44	873.352
		825.607	32.847													340.99	240.167		367.456	873.392
		825.624	32.8969													341.007	240.845		367.473	873.402
		825.64	32.9667													341.023	241.772		367.489	873.442
		825.657	33.0863													341.039	242.918		367.506	873.462
		825.674	33.2258													341.057	243.736		367.524	873.512
		825.69	33.3953													341.073	244.553		367.539	873.542
		825.707	33.5847													341.09	245.67		367.556	873.631
		825.723	33.8838													341.108	246.467		367.573	873.711
		825.74	34.1131													341.123	247.375		367.589	873.801
		825.757	34.3623													341.14	248.601		384.173	826.14
		825.773	34.6813													341.157	249.468		384.64	838.043
		825.79	34.8906													341.174	250.335		384.656	838.242
		825.807	35.09													341.19	251.382		385.055	846.187
		825.824	35.3193													341.207	252.169		385.073	846.756
		825.84	35.4987													341.223	252.738		385.423	854.701
		825.857	35.6881													341.24	252.748		385.442	855.01
		825.874	35.9573													341.257	253.136		385.455	855.339
		825.89	36.1766													341.274	254.014		385.639	856.545
		825.907	36.4158													341.29	255.27		385.656	856.336
		825.924	36.7348													341.307	256.536		385.739	855.089
		825.94	36.9641													341.324	257.164		385.756	854.94
		825.957	37.323													341.34	258.42		385.839	854.441
		825.974	37.5722													341.357	259.337		385.857	854.402
		825.99	37.8015													341.373	260.224		385.873	854.362
		826.007	37.9809													341.39	261.421		385.889	854.302
		826.024	38.1404													341.407	262.328		385.973	854.132
		826.039	38.1903													341.423	263.205		385.989	854.113
		826.057	38.2102													341.44	264.411		386.073	854.043
		826.073	38.2102													341.457	265.308		386.09	854.063
		826.09	38.2002													341.473	266.515		386.106	854.083
		826.107	38.2102													341.49	267.412		386.123	854.103
		826.123	38.2102													341.507	268.139		386.173	854.083
		826.14	38.2401													341.524	268.937		386.19	854.033
		826.157	38.28													341.54	269.944		386.206	854.003
		826.173	38.3099													341.557	270.671		386.223	853.963
		826.191	38.3597													341.573	271.619		386.306	853.794
		826.207	38.4495													341.59	272.346		386.323	853.784
		826.224	38.5392													341.607	273.094		386.341	853.784
		826.24	38.6588													341.623	274.101		386.356	853.803
		826.257	38.8083													341.64	274.739		386.424	853.843
		826.273	39.0277													341.657	275.466		386.439	853.853
		826.29	39.2171													341.673	276.354		386.456	853.863
		826.307	39.4164													341.69	277.002		386.506	853.843
		826.323	39.7055													341.708	277.64		386.523	853.823
		826.34	39.9248													341.723	278.457		386.539	853.813
		826.357	40.2139													341.74	279.125		386.556	853.813
		826.373	40.4333													341.757	279.803		386.573	853.803
		826.39	40.6526													341.773	280.511		386.673	853.863
		826.407	40.8918													341.791	281.428		386.69	853.953
		826.424	41.2507													341.807	282.056		386.706	854.033
		826.44	41.5498													341.823	282.843		386.789	854.122
		826.457	41.9884													341.84	283.372		386.806	854.132
		826.474	42.3173													341.857	283.87		386.823	854.152
		826.49	42.6463													341.875	284.349		386.906	854.103
		826.507	42.9853													341.89	285.036		386.924	854.083
		826.523	43.394													341.907	285.605		386.94	854.063
		826.54	43.6432													341.923	286.253		386.956	854.043
		826.557	43.8426													341.94	287.21		387.039	853.913
		826.574	44.0419													341.956	287.947		387.056	853.903
		826.59	44.1416													341.973	288.665		387.073	853.903
		826.607	44.2114													341.99	289.343		387.09	853.903
		826.623	44.2812													342.007	290.19		387.106	853.903
		826.641	44.331													342.023	291.028		387.156	853.863
		826.657	44.3908													342.04	291.636		387.173	853.853
		826.673	44.4806													342.057	292.304		387.189	853.853
		826.691	44.5902													342.074	293.051		387.206	853.853
		826.707	44.7697													342.09	294.098		387.289	853.803
		826.724	44.9491													342.107	294.886		387.306	853.803
		826.74	45.1485													342.123	295.942		387.323	853.813
		826.757	45.3678													342.141	296.72		387.406	853.843
		826.773	45.6569													342.157	297.477		387.423	853.843
		826.789	45.8762													342.174	298.574		387.441	853.843
		826.807	46.0955													342.19	299.391		387.456	853.843
		826.824	46.3148													342.207	299.681		387.473	853.853
		826.84	46.6039													342.224	300.538		387.556	853.883
		826.857	46.903													342.24	301.704		387.573	853.893
		826.873	47.1123													342.257	302.362		387.59	853.913
		826.89	47.3217													342.273	303.259		387.606	853.933
		826.907	47.5908													342.29	304.416		387.689	853.903
		826.924	47.7802													342.307	305.273		387.706	853.913
		826.941	47.9597													342.323	306.419		387.722	853.953
		826.957	48.1291													342.34	307.327		387.74	853.993
		826.974	48.3584													342.357	308.254		387.806	853.973
		826.99	48.498													342.374	309.181		387.823	853.973
		827.007	48.6375													342.39	310.327		387.839	854.003
		827.024	48.6973													342.407	311.145		387.856	854.033
		827.04	48.7472													342.423	311.972		387.873	854.063
		827.057	48.7771													342.44	312.999		387.941	853.983
		827.074	48.797													342.457	313.378		387.956	853.973
		827.09	48.817													342.473	313.547		387.973	853.993
		827.107	48.8469													342.49	314.693		387.989	854.043
		827.123	48.8867													342.507	315.551		388.006	854.093
		827.14	48.9366													342.523	316.428		388.106	854.152
		827.157	48.9964													342.54	317.634		388.123	854.182
		827.174	49.0961													342.557	318.472		388.14	854.232
		827.19	49.1958													342.573	319.299		388.156	854.292
		827.207	49.3054													342.59	320.426		388.24	854.262
		827.224	49.445													342.607	321.213		388.257	854.262
		827.24	49.5247													342.623	322.31		388.273	854.282
		827.257	49.6543													342.64	323.137		388.29	854.312
		827.273	49.754													342.657	323.974		388.306	854.332
		827.29	49.8637													342.673	324.991		388.389	854.152
		827.308	49.9933													342.69	325.868		388.406	854.122
		827.324	50.1727													342.707	326.746		388.424	854.132
		827.34	50.3621													342.724	327.563		388.439	854.152
		827.357	50.5117													342.74	328.54		388.456	854.162
		827.373	50.6811													342.756	329.288		388.473	854.162
		827.39	50.8705													342.774	329.986		388.573	854.043
		827.407	51.0599													342.789	330.903		388.59	854.093
		827.423	51.3391													342.806	331.62		388.605	854.182
		827.44	51.5384													342.823	332.358		388.623	854.242
		827.457	51.7278													342.84	333.355		388.706	854.142
		827.474	51.9272													342.857	334.143		388.723	854.122
		827.49	52.0468													342.873	334.89		388.739	854.122
		827.507	52.1465													342.891	335.847		388.756	854.122
		827.523	52.1764													342.907	336.266		388.84	854.162
		827.54	52.1764													342.923	336.944		388.857	854.192
		827.557	52.1764													342.94	337.781		388.873	854.232
		827.574	52.1565													342.957	338.439		388.889	854.282
		827.59	52.1465													342.974	339.366		388.973	854.252
		827.607	52.1565													342.99	340.124		388.99	854.252
		827.624	52.1764													343.007	340.911		389.006	854.272
		827.64	52.1964													343.023	341.958		389.023	854.292
		827.657	52.2362													343.04	342.696		389.04	854.302
		827.674	52.316													343.057	343.453		389.14	854.192
		827.69	52.4057													343.074	344.171		389.156	854.212
		827.707	52.5154													343.09	345.078		389.173	854.242
		827.724	52.625													343.107	345.726		389.19	854.272
		827.739	52.7845													343.123	346.414		389.256	854.262
		827.757	52.9141													343.14	347.411		389.274	854.262
		827.773	53.0537													343.158	348.248		389.289	854.272
		827.79	53.263													343.173	349.405		389.306	854.312
		827.807	53.4724													343.19	350.262		389.323	854.322
		827.824	53.6219													343.207	351.089		389.423	854.282
		827.84	53.7714													343.223	352.196		389.44	854.292
		827.857	53.9708													343.24	352.993		389.456	854.312
		827.874	54.1303													343.257	353.831		389.473	854.312
		827.89	54.2798													343.273	354.967		389.573	854.302
		827.908	54.4493													343.29	355.844		389.589	854.322
		827.924	54.539													343.307	356.722		389.607	854.342
		827.94	54.5988													343.324	357.649		389.623	854.342
		827.957	54.6188													343.34	358.865		389.706	854.272
		827.973	54.6188													343.357	359.732		389.723	854.272
		827.99	54.6188													343.373	360.61		389.74	854.292
		828.007	54.6287													343.39	361.686		389.757	854.312
		828.024	54.6786													343.407	362.573		389.773	854.332
		828.04	54.7284													343.423	363.391		389.789	854.342
		828.057	54.7882													343.44	364.398		389.856	854.312
		828.074	54.8381													343.457	365.315		389.873	854.302
		828.09	54.878													343.474	366.541		389.889	854.302
		828.107	54.9278													343.49	367.428		389.907	854.302
		828.123	55.0076													343.506	368.276		390.006	854.272
		828.14	55.0873													343.523	369.362		390.023	854.262
		828.157	55.187													343.54	369.94		390.039	854.272
		828.175	55.3266													343.557	371.057		390.14	854.272
		828.19	55.4362													343.573	371.894		390.156	854.292
		828.207	55.5758													343.59	372.961		390.173	854.322
		828.224	55.6755													343.607	373.459		390.19	854.372
		828.24	55.7652													343.623	374.037		390.273	854.352
		828.257	55.825													343.64	374.925		390.29	854.342
		828.274	55.8549													343.657	375.294		390.306	854.352
		828.29	55.835													343.673	375.832		390.323	854.362
		828.307	55.7851													343.689	376.35		390.423	854.302
		828.324	55.7253													343.707	377.128		390.439	854.302
		828.34	55.7054													343.723	377.875		390.456	854.312
		828.357	55.7153													343.74	378.912		390.474	854.312
		828.374	55.7452													343.757	379.7		390.49	854.322
		828.39	55.7752													343.773	380.736		390.557	854.332
		828.407	55.8051													343.79	381.574		390.573	854.332
		828.424	55.835													343.807	382.401		390.589	854.332
		828.44	55.8449													343.823	383.179		390.607	854.342
		828.457	55.8449													343.84	384.156		390.623	854.342
		828.473	55.8549													343.856	384.824		390.639	854.352
		828.49	55.8649													343.873	385.512		390.706	854.322
		828.507	55.8848													343.89	386.169		390.724	854.312
		828.524	55.9247													343.907	387.027		390.74	854.302
		828.54	55.9446													343.925	387.705		390.756	854.292
		828.557	55.9546													343.94	388.622		390.773	854.292
		828.574	55.9745													343.957	389.559		390.873	854.322
		828.59	55.9945													343.973	390.037		390.889	854.372
		828.607	56.0044													343.99	391.004		390.905	854.412
		828.623	56.0144													344.007	391.672		390.923	854.451
		828.64	56.0244													344.023	392.539		390.99	854.422
		828.657	56.0343													344.04	393.168		391.006	854.422
		828.674	56.0343													344.057	393.786		391.023	854.432
		828.69	56.0343													344.073	394.384		391.041	854.432
		828.707	56.0343													344.09	395.201		391.056	854.432
		828.723	56.0343													344.107	395.869		391.173	854.262
		828.74	56.0443													344.123	396.537		391.19	854.302
		828.757	56.0443													344.14	397.454		391.206	854.352
		828.774	56.0443													344.157	398.052		391.223	854.382
		828.79	56.0443													344.174	398.75		391.323	854.202
		828.807	56.0443													344.19	399.607		391.34	854.192
		828.824	56.0443													344.207	400.285		391.356	854.212
		828.84	56.0443													344.223	400.933		391.373	854.242
		828.857	56.0443													344.24	401.781		391.389	854.282
		828.874	56.0443													344.257	402.468		391.49	854.352
		828.89	56.0543													344.273	403.485		391.506	854.352
		828.907	56.0543													344.29	404.293		391.523	854.352
		828.923	56.0543													344.307	405.14		391.606	854.352
		828.94	56.0543													344.323	405.967		391.623	854.352
		828.957	56.0543													344.34	407.014		391.64	854.372
		828.973	56.0543													344.357	407.812		391.656	854.382
		828.99	56.0543													344.373	408.938		391.773	854.422
		829.007	56.0543													344.39	409.765		391.789	854.451
		829.023	56.0543													344.407	410.633		391.806	854.481
		829.04	56.0543													344.423	411.56		410.607	844.562
		829.057	56.0543													344.439	412.796		411.006	852.597
		829.073	56.0543													344.457	413.733		411.023	852.607
		829.09	56.0543													344.473	414.989		411.29	856.714
		829.107	56.0543													344.491	415.916		411.306	857.053
		829.124	56.0543													344.507	416.833		411.323	857.492
		829.14	56.0643													344.523	418.05		411.34	857.801
		829.157	56.0643													344.54	419.016		411.406	858.409
		829.174	56.0643													344.557	419.794		411.423	858.25
		829.19	56.0643													344.573	420.801		411.506	857.153
		829.208	56.0643													344.59	422.167		411.523	856.964
		829.224	56.0643													344.607	422.984		411.606	856.615
		829.24	56.0643													344.623	424.33		411.623	856.605
		829.257	56.0643													344.64	425.067		411.64	856.595
		829.274	56.0643													344.657	426.015		411.707	856.495
		829.29	56.0643													344.673	427.39		411.723	856.465
		829.307	56.0643													344.69	428.397		411.74	856.415
		829.323	56.0643													344.706	429.793		411.756	856.355
		829.34	56.0643													344.723	430.51		411.839	856.216
		829.357	56.0742													344.741	431.966		411.856	856.186
		829.374	56.0742													344.757	433.052		411.873	856.176
		829.389	56.0742													344.773	434.039		411.956	856.076
		829.407	56.0842													344.79	434.927		411.973	856.037
		829.424	56.0842													344.807	435.206		411.99	855.987
		829.44	56.0842													344.823	435.465		412.006	855.927
		829.457	56.0842													344.84	436.382		412.089	855.917
		829.473	56.0842													344.856	437.509		412.107	855.947
		829.49	56.0942													344.873	438.575		412.123	855.967
		829.507	56.0942													344.89	439.682		412.207	855.867
		829.524	56.0942													344.906	441.147		412.223	855.857
		829.54	56.0942													344.925	442.264		412.241	855.857
		829.557	56.0942													344.94	443.729		412.256	855.857
		829.573	56.0942													344.957	444.985		412.324	855.887
		829.59	56.0942													344.973	445.633		412.34	855.907
		829.607	56.0942													344.99	447.049		412.356	855.987
		829.624	56.0942													345.007	448.045		412.373	856.066
		829.641	56.0942													345.023	448.813		412.473	856.246
		829.657	56.0942													345.04	450.199		412.49	856.286
		829.673	56.0942													345.057	451.206		412.506	856.306
		829.69	56.0942													345.073	452.511		412.523	856.346
		829.707	56.0942													345.091	453.459		412.573	856.346
		829.723	56.0942													345.107	454.396		412.59	856.326
		829.74	56.0942													345.123	455.632		412.606	856.316
		829.757	56.0942													345.14	456.549		412.623	856.316
		829.774	56.0942													345.157	457.326		412.639	856.316
		829.79	56.0942													345.174	458.273		412.723	856.326
		829.807	56.0942													345.19	459.539		412.74	856.326
		829.825	56.0942													345.207	460.506		412.757	856.306
		829.841	56.0942													345.223	461.473		412.773	856.256
		829.857	56.0942													345.24	462.789		412.872	855.957
		829.873	56.0942													345.258	463.746		412.89	855.917
		829.89	56.0942													345.274	464.653		412.906	855.907
		829.907	56.0942													345.29	465.88		412.99	855.897
		829.924	56.0942													345.307	466.747		413.007	855.887
		829.94	56.0942													345.323	467.664		413.023	855.887
		829.957	56.0942													345.341	468.93		413.04	855.907
		829.974	56.1041													345.357	469.897		413.14	855.977
		829.99	56.1041													345.373	471.183		413.157	856.007
		830.007	56.1041													345.389	472.09		413.173	856.036
		830.024	56.1041													345.407	472.918		413.19	856.066
		830.04	56.1041													345.424	473.725		413.24	856.096
		830.057	56.1041													345.44	474.762		413.257	856.086
		830.074	56.1041													345.456	475.549		413.273	856.076
		830.09	56.1041													345.473	476.357		413.289	856.076
		830.107	56.1041													345.49	476.357		413.306	856.076
		830.123	56.1041													345.507	478.241		413.39	856.017
		830.14	56.1041													345.523	479.068		413.406	856.007
		830.157	56.1041													345.54	480.155		413.423	855.997
		830.174	56.1041													345.557	481.182		413.506	855.987
		830.19	56.1041													345.573	481.7		413.523	855.987
		830.207	56.1041													345.591	482.348		413.54	856.007
		830.224	56.1041													345.607	483.145		413.556	856.027
		830.24	56.1041													345.623	483.913		413.64	855.997
		830.257	56.1041													345.64	484.98		413.657	855.977
		830.274	56.1041													345.656	485.787		413.673	855.977
		830.29	56.1041													345.675	486.585		413.756	855.987
		830.307	56.1141													345.69	487.641		413.773	855.987
		830.331	56.1141													345.707	488.359		413.79	855.987
		830.341	56.1141													345.724	489.316		413.807	855.977
		830.356	56.1141													345.74	490.064		413.873	855.977
		830.374	56.1141													345.757	490.791		413.89	855.977
		830.39	56.1141													345.773	491.778		413.906	855.977
		830.407	56.1141													345.79	492.546		413.923	855.977
		830.424	56.1141													345.807	493.553		413.94	855.977
		830.44	56.1141													345.823	494.35		414.023	855.977
		830.457	56.1141													345.84	495.038		414.04	855.977
		830.474	56.1141													345.857	495.736		414.056	855.977
		830.49	56.1141													345.873	496.553		414.073	855.977
		830.507	56.1141													345.89	496.823		414.173	855.987
		830.524	56.1141													345.907	497.461		414.19	855.987
		830.54	56.1141													345.923	498.358		414.206	855.987
		830.557	56.1141													345.94	499.095		414.224	855.987
		830.574	56.1141													345.956	499.863		414.29	855.987
		830.59	56.1141													345.974	500.671		414.307	855.987
		830.606	56.1141													345.99	501.727		414.323	855.987
		830.624	56.1141													346.008	502.485		414.34	855.987
		830.641	56.1141													346.023	503.223		414.44	855.977
		830.656	56.1141													346.04	504.249		414.457	855.977
		830.674	56.1141													346.057	505.087		414.473	855.967
		830.69	56.1141													346.073	505.874		414.49	855.967
		830.707	56.1141													346.09	506.951		414.573	855.947
		830.724	56.1141													346.107	507.798		414.59	855.937
		830.74	56.1141													346.123	508.945		414.607	855.937
		830.757	56.1141													346.139	509.792		414.623	855.937
		830.774	56.1141													346.157	510.629		414.69	855.937
		830.791	56.1041													346.174	511.427		414.707	855.937
		830.807	56.1041													346.19	512.354		414.723	855.937
		830.824	56.1141													346.207	513.181		414.74	855.937
		830.84	56.1241													346.223	514.258		414.757	855.927
		830.857	56.134													346.24	515.095		414.84	855.917
		830.874	56.154													346.257	515.982		414.856	855.917
		830.89	56.154													346.273	517.169		414.873	855.917
		830.907	56.154													346.29	518.066		414.89	855.907
		830.923	56.154													346.306	518.973		414.99	855.927
		830.94	56.154													346.323	519.83		415.006	855.937
		830.957	56.1739													346.34	520.429		415.024	855.937
		830.974	56.1938													346.357	521.585		415.107	855.907
		830.99	56.2138													346.373	522.731		415.123	855.897
		831.007	56.2537													346.389	523.579		415.14	855.897
		831.023	56.3434													346.407	524.466		415.156	855.897
		831.04	56.463													346.423	525.363		415.24	855.947
		831.057	56.6225													346.44	526.589		415.257	855.967
		831.074	56.9116													346.457	527.476		415.273	855.997
		831.09	57.1808													346.474	528.344		415.356	856.027
		831.107	57.4798													346.49	529.44		415.373	856.017
		831.123	57.8387													346.507	530.288		415.39	856.017
		831.14	57.9882													346.523	531.185		415.407	856.027
		831.157	57.9982													346.541	532.331		415.506	856.036
		831.173	58.2175													346.557	533.228		415.523	856.036
		831.19	58.3969													346.574	534.425		415.54	856.036
		831.207	58.4169													346.59	535.322		415.556	856.036
		831.224	58.4169													346.607	536.239		415.573	856.036
		831.24	58.4169													346.623	537.116		415.657	855.977
		831.257	58.4169													346.64	538.243		415.673	855.977
		831.274	58.3969													346.657	539.06		415.692	855.977
		831.289	58.3272													346.674	540.117		415.707	855.977
		831.307	58.2773													346.69	540.914		415.79	856.017
		831.323	58.2474													346.707	541.712		415.807	856.036
		831.34	58.2374													346.723	542.848		415.824	856.066
		831.357	58.2474													346.74	543.696		415.84	856.106
		831.373	58.2873													346.757	544.563		415.856	856.166
		831.39	58.3371													346.773	545.37		415.923	856.266
		831.407	58.4069													346.79	546.407		415.94	856.266
		831.423	58.4169													346.807	547.155		415.957	856.276
		831.44	58.4767													346.824	547.823		415.973	856.296
		831.457	58.5764													346.84	548.81		415.99	856.306
		831.474	58.6561													346.856	549.587		416.09	856.266
		831.49	58.7259													346.873	550.405		416.107	856.266
		831.507	58.8156													346.89	551.481		416.123	856.266
		831.524	58.8754													346.907	552.299		416.141	856.286
		831.54	58.9452													346.923	553.106		416.156	856.306
		831.557	59.015													346.94	554.083		416.223	856.286
		831.574	59.0848													346.958	554.801		416.239	856.286
		831.59	59.1645													346.973	555.538		416.256	856.286
		831.607	59.2642													346.99	556.505		416.273	856.286
		831.624	59.4337													347.007	557.153		416.29	856.286
		831.64	59.5633													347.024	558.061		416.373	856.276
		831.657	59.6929													347.041	558.719		416.39	856.276
		831.673	59.8424													347.057	559.436		416.406	856.276
		831.69	59.9321													347.073	560.373		416.423	856.296
		831.707	59.9919													347.09	560.962		416.439	856.316
		831.724	60.0318													347.107	561.59		416.523	856.326
		831.74	60.0418													347.124	562.198		416.539	856.326
		831.757	60.0318													347.14	562.905		416.556	856.336
		831.773	60.0019													347.157	563.673		416.573	856.355
		831.789	59.972													347.174	564.74		416.59	856.365
		831.807	59.962													347.19	565.587		416.64	856.326
		831.824	59.9521													347.208	566.484		416.656	856.306
		831.84	59.9521													347.223	567.371		416.673	856.296
		831.857	59.9521													347.239	568.418		416.69	856.306
		831.873	59.9521													347.257	569.116		416.707	856.336
		831.89	59.9521													347.273	569.913		416.723	856.365
		831.908	59.9521													347.29	570.95		416.74	856.395
		831.924	59.9521													347.307	571.748		416.807	856.395
		831.941	59.9421													347.323	572.834		416.823	856.385
		831.957	59.9421													347.34	573.692		416.84	856.375
		831.973	59.9321													347.357	574.579		416.857	856.375
		831.99	59.9321													347.373	575.466		416.873	856.375
		832.007	59.9321													347.39	576.622		416.957	856.336
		832.024	59.9321													347.407	577.44		416.973	856.326
		832.04	59.9321													347.424	578.227		416.99	856.326
		832.057	59.9321													347.44	579.254		417.006	856.336
		832.074	59.9321													347.458	580.012		417.023	856.355
		832.09	59.9321													347.474	580.829		417.107	856.365
		832.107	59.9421													347.49	581.926		417.123	856.355
		832.124	59.9421													347.507	582.634		417.141	856.346
		832.14	59.9521													347.524	583.491		417.156	856.346
		832.157	59.9521													347.54	584.607		417.173	856.355
		832.174	59.9521													347.557	585.405		417.19	856.375
		832.19	59.9521													347.573	586.143		417.272	856.395
		832.207	59.9521													347.59	587.11		417.29	856.405
		832.224	59.9521													347.607	587.827		417.307	856.415
		832.24	59.9919													347.624	588.525		417.323	856.425
		832.257	60.0517													347.64	589.502		417.34	856.425
		832.274	60.1415													347.657	590.27		417.423	856.385
		832.29	60.1813													347.673	591.057		417.44	856.375
		832.307	60.3508													347.69	592.084		417.456	856.395
		832.324	60.6499													347.707	592.802		417.473	856.405
		832.341	60.9091													347.723	593.729		417.573	856.495
		832.357	61.1084													347.74	594.427		417.59	856.505
		832.374	61.4673													347.757	595.134		417.606	856.515
		832.39	61.6866													347.773	596.081		417.623	856.555
		832.407	61.9059													347.791	596.839		417.64	856.585
		832.424	62.0256													347.807	597.617		417.74	856.774
		832.44	62.1253													347.824	598.693		417.756	856.794
		832.457	62.2249													347.84	599.521		417.773	856.824
		832.474	62.3545													347.857	600.348		417.79	856.844
		832.49	62.4542													347.874	601.405		417.89	856.844
		832.507	62.5838													347.89	602.202		417.907	856.884
		832.523	62.6835													347.907	602.98		417.923	856.924
		832.54	62.7832													347.923	603.797		417.939	856.954
		832.557	62.8928													347.94	604.774		417.956	856.984
		832.574	63.0224													347.957	605.621		418.056	856.754
		832.59	63.1221													347.974	606.758		418.074	856.694
		832.607	63.2318													347.99	607.625		418.09	856.674
		832.624	63.2916													348.007	608.293		418.106	856.684
		832.64	63.3315													348.023	609.34		418.123	856.724
		832.657	63.3514													348.04	610.038		418.14	856.774
		832.675	63.3614													348.057	610.586		418.29	857.622
		832.689	63.3414													348.073	611.563		418.306	857.741
		832.707	63.2916													348.09	612.301		418.323	857.871
		832.724	63.2717													348.107	613.048		418.34	857.931
		832.74	63.2517													348.124	613.816		418.456	857.851
		832.758	63.2517													348.14	614.833		418.473	857.881
		832.773	63.2916													348.157	615.61		418.49	857.931
		832.79	63.3414													348.174	616.338		418.507	858.02
		832.807	63.4112													348.191	617.265		418.523	858.11
		832.824	63.5209													348.207	617.953		418.59	858.369
		832.84	63.6305													348.225	618.78		418.606	858.389
		832.857	63.7601													348.239	619.438		418.623	858.389
		832.874	63.9794													348.257	620.156		418.64	858.339
		832.89	64.1688													348.273	621.183		418.657	858.289
		832.907	64.3882													348.29	621.98		418.672	858.22
		832.924	64.6673													348.308	622.808		418.74	857.921
		832.941	64.8667													348.323	623.595		418.757	857.861
		832.956	65.1358													348.34	624.582		418.773	857.841
		832.974	65.3352													348.357	625.38		418.79	857.841
		832.991	65.5346													348.373	626.207		418.806	857.841
		833.007	65.8137													348.39	626.945		418.89	857.901
		833.024	66.023													348.407	627.702		418.906	857.921
		833.04	66.2324													348.423	628.679		418.923	857.931
		833.057	66.5115													348.44	629.477		418.939	857.95
		833.073	66.7109													348.457	630.314		418.956	857.96
		833.09	66.9003													348.475	631.151		419.057	857.98
		833.107	67.0697													348.49	632.208		419.073	858.01
		833.124	67.2592													348.506	632.956		419.09	858.05
		833.14	67.3788													348.523	633.654		419.107	858.07
		833.157	67.5084													348.54	634.431		419.19	858.05
		833.174	67.5582													348.557	635.119		419.206	858.05
		833.19	67.5881													348.573	636.016		419.222	858.04
		833.207	67.5981													348.59	636.754		419.24	858.03
		833.224	67.5782													348.607	637.512		419.256	858.01
		833.24	67.5782													348.623	638.548		419.373	857.891
		833.257	67.5383													348.64	639.316		419.39	857.931
		833.274	67.4984													348.657	640.073		419.407	857.97
		833.29	67.4984													348.673	641.04		419.423	857.99
		833.307	67.5283													348.69	641.748		419.54	857.851
		833.323	67.6081													348.707	642.446		419.556	857.811
		833.34	67.6778													348.724	643.114		419.573	857.801
		833.357	67.7676													348.74	644.061		419.59	857.801
		833.375	67.9171													348.757	644.839		419.606	857.811
		833.39	68.0567													348.773	645.855		419.723	858.01
		833.407	68.2859													348.79	646.693		419.74	858.01
		833.424	68.4753													348.807	647.5		419.757	858.01
		833.44	68.6747													348.823	648.607		419.773	857.99
		833.457	68.9439													348.84	649.454
		833.473	69.1432													348.857	650.331
		833.49	69.3327													348.873	651.528
		833.507	69.5021													348.89	652.425
		833.524	69.7314													348.907	653.262
		833.54	69.9009													348.924	654.458
		833.557	70.0803													348.94	655.395
		833.573	70.3096													348.957	656.342
		833.59	70.489													348.974	657.648
		833.607	70.6685													348.99	658.595
		833.624	70.8978													349.006	659.542
		833.64	71.0572													349.023	660.32
		833.657	71.2168													349.04	661.237
		833.674	71.4161													349.056	662.463
		833.69	71.5457													349.074	663.37
		833.707	71.6554													349.09	664.597
		833.724	71.775													349.107	665.514
		833.74	71.8248													349.123	666.411
		833.757	71.8547													349.14	667.627
		833.774	71.8647													349.157	668.554
		833.789	71.8547													349.174	669.471
		833.808	71.8348													349.19	670.229
		833.824	71.8348													349.207	671.066
		833.84	71.8348													349.223	671.944
		833.857	71.8448													349.24	672.891
		833.873	71.8946													349.257	673.798
		833.89	71.9345													349.273	674.994
		833.907	72.0043													349.29	675.901
		833.924	72.084													349.307	676.798
		833.94	72.1638													349.324	677.975
		833.957	72.2535													349.34	678.872
		833.974	72.3731													349.357	679.749
		833.991	72.4628													349.374	680.935
		834.007	72.5625													349.39	681.713
		834.024	72.7021													349.407	682.431
		834.04	72.8018													349.423	683.567
		834.057	72.9114													349.439	684.494
		834.074	73.041													349.457	685.421
		834.091	73.1607													349.473	686.319
		834.107	73.2903													349.491	687.305
		834.124	73.4797													349.507	688.093
		834.14	73.6392													349.523	689.15
		834.157	73.7987													349.54	689.997
		834.173	73.9881													349.556	690.804
		834.19	74.1177													349.574	691.712
		834.207	74.2273													349.59	692.728
		834.224	74.3569													349.607	693.636
		834.24	74.4367													349.623	694.533
		834.257	74.4965													349.64	695.729
		834.273	74.5463													349.658	696.606
		834.29	74.5563													349.673	697.494
		834.307	74.5662													349.689	698.002
		834.324	74.5662													349.707	698.49
		834.34	74.5762													349.723	699.368
		834.357	74.6061													349.741	700.534
		834.374	74.636													349.757	701.461
		834.391	74.6759													349.773	702.687
		834.407	74.7357													349.79	703.624
		834.424	74.8055													349.807	704.521
		834.44	74.8753													349.824	705.708
		834.457	74.9351													349.84	706.555
		834.473	75.0348													349.857	707.392
		834.49	75.1145													349.873	708.26
		834.507	75.2043													349.89	709.376
		834.523	75.3039													349.907	710.214
		834.541	75.3538													349.923	711.4
		834.557	75.3837													349.94	712.297
		834.573	75.3837													349.957	713.204
		834.59	75.3737													349.973	714.371
		834.607	75.3637													349.991	715.248
		834.624	75.3538													350.007	716.015
		834.64	75.3737													350.023	717.092
		834.657	75.4335													350.04	717.9
		834.673	75.5233													350.057	718.677
		834.69	75.6329													350.075	719.724
		834.707	75.7725													350.09	720.511
		834.724	75.9918													350.107	721.299
		834.74	76.1513													350.123	722.086
		834.757	76.3806													350.14	723.163
		834.773	76.5401													350.158	723.921
		834.79	76.7095													350.174	724.688
		834.807	76.869													350.19	725.695
		834.824	77.0485													350.206	726.453
		834.84	77.1482													350.224	727.18
		834.857	77.2279													350.24	727.918
		834.873	77.3276													350.258	728.885
		834.891	77.4073													350.273	729.413
		834.906	77.4871													350.29	730.41
		834.924	77.5968													350.307	731.178
		834.94	77.6665													350.323	731.916
		834.957	77.7363													350.341	732.883
		834.974	77.8161													350.357	733.58
		834.989	77.8759													350.374	734.497
		835.007	77.9158													350.39	734.807
		835.024	77.9457													350.407	735.484
		835.04	77.9756													350.424	736.142
		835.057	77.9855													350.44	737.01
		835.073	77.9955													350.457	737.638
		835.09	77.9955													350.473	738.465
		835.107	77.9955													350.489	739.083
		835.123	77.9955													350.507	739.711
		835.141	77.9955													350.523	740.519
		835.157	77.9955													350.54	741.137
		835.174	77.9955													350.557	741.775
		835.19	77.9955													350.573	742.622
		835.207	77.9955													350.59	743.21
		835.224	78.0055													350.607	743.828
		835.24	78.0055													350.623	744.197
		835.257	78.0055													350.64	744.536
		835.274	78.0154													350.657	745.024
		835.29	78.0254													350.674	745.294
		835.307	78.0354													350.69	745.852
		835.323	78.0453													350.707	746.271
		835.34	78.0453													350.723	746.759
		835.357	78.0453													350.74	747.238
		835.374	78.0453													350.757	747.666
		835.391	78.0453													350.773	748.175
		835.407	78.0453													350.79	748.583
		835.424	78.0453													350.806	749.122
		835.44	78.0453													350.823	749.391
		835.457	78.0453													350.84	749.949
		835.473	78.0453													350.857	750.398
		835.49	78.0453													350.873	750.876
		835.507	78.0453													350.89	751.554
		835.524	78.0453													350.907	752.102
		835.54	78.0553													350.924	752.9
		835.557	78.0653													350.94	753.538
		835.574	78.0653													350.957	754.166
		835.59	78.0752													350.973	754.764
		835.607	78.0752													350.99	755.502
		835.624	78.0752													351.006	756.06
		835.64	78.0752													351.023	756.608
		835.657	78.0852													351.04	757.306
		835.674	78.0952													351.057	757.824
		835.69	78.1052													351.073	758.562
		835.707	78.1052													351.091	759.12
		835.724	78.1052													351.107	759.698
		835.741	78.1151													351.124	760.506
		835.757	78.1151													351.14	760.915
		835.774	78.1151													351.157	761.742
		835.79	78.1251													351.174	762.589
		835.807	78.1251													351.19	762.998
		835.824	78.1251													351.207	763.826
		835.841	78.1251													351.223	764.643
		835.857	78.1251													351.24	765.221
		835.873	78.1351													351.257	765.75
		835.89	78.145													351.273	766.288
		835.907	78.155													351.29	766.936
		835.924	78.165													351.307	767.424
		835.94	78.1749													351.323	767.913
		835.957	78.1849													351.34	768.601
		835.973	78.2148													351.357	769.129
		835.99	78.2447													351.373	769.807
		836.007	78.2746													351.39	770.385
		836.024	78.3245													351.407	770.943
		836.04	78.4042													351.423	771.651
		836.057	78.5139													351.44	772.169
		836.073	78.6734													351.456	772.658
		836.09	78.9824													351.474	773.116
		836.107	79.2914													351.49	773.535
		836.126	79.74													351.507	774.044
		836.14	80.079													351.524	774.492
		836.157	80.4677													351.54	774.811
		836.174	80.707													351.557	775.11
		836.19	80.8665													351.574	775.399
		836.207	80.9662													351.59	775.778
		836.223	81.0061													351.607	776.037
		836.24	81.0061													351.624	776.296
		836.257	80.9562													351.64	776.635
		836.274	80.8964													351.657	776.924
		836.29	80.8167													351.673	777.234
		836.307	80.7768													351.69	777.543
		836.324	80.7469													351.707	778.001
		836.34	80.7469													351.723	778.36
		836.357	80.7568													351.74	778.719
		836.374	80.7967													351.757	779.207
		836.39	80.8366													351.774	779.556
		836.407	80.8964													351.79	779.915
		836.424	80.9662													351.807	780.414
		836.44	81.0858													351.824	780.982
		836.457	81.2254													351.84	781.281
		836.474	81.2952													351.857	781.909
		836.49	81.4447													351.874	782.407
		836.507	81.5543													351.889	783.055
		836.523	81.674													351.907	783.524
		836.541	81.8534													351.923	783.982
		836.557	82.0029													351.941	784.571
		836.574	82.2123													351.957	784.959
		836.59	82.3518													351.973	785.328
		836.607	82.4814													351.99	785.886
		836.624	82.621													352.007	786.285
		836.64	82.7007													352.023	786.794
		836.657	82.7506													352.04	787.202
		836.674	82.8004													352.057	787.641
		836.69	82.8303													352.074	788.139
		836.707	82.8403													352.09	788.867
		836.723	82.8403													352.107	789.465
		836.74	82.8204													352.124	790.253
		836.757	82.8004													352.14	790.841
		836.774	82.8004													352.157	791.479
		836.79	82.8104													352.174	792.117
		836.807	82.8303													352.19	792.954
		836.824	82.8902													352.207	793.552
		836.84	82.9599													352.224	794.16
		836.857	83.0397													352.24	794.998
		836.874	83.1892													352.257	795.636
		836.89	83.3088													352.273	796.423
		836.907	83.4584													352.29	796.992
		836.924	83.6079													352.307	797.5
		836.941	83.8372													352.323	797.889
		836.957	84.0166													352.34	798.278
		836.973	84.2758													352.357	798.487
		836.99	84.4652													352.373	798.676
		837.007	84.6447													352.39	798.766
		837.025	84.864													352.407	798.856
		837.04	84.9836													352.423	798.995
		837.057	85.0932													352.44	799.264
		837.073	85.173													352.457	799.524
		837.09	85.2029													352.473	799.942
		837.108	85.2029													352.49	800.321
		837.124	85.1929													352.507	800.75
		837.139	85.183													352.524	801.218
		837.157	85.173													352.54	801.836
		837.174	85.183													352.557	802.315
		837.191	85.2228													352.573	802.783
		837.207	85.2727													352.59	803.461
		837.224	85.3624													352.607	803.97
		837.24	85.4521													352.623	804.498
		837.257	85.5418													352.64	805.046
		837.273	85.6914													352.657	805.764
		837.291	85.8309													352.673	806.312
		837.307	85.9805													352.69	806.97
		837.324	86.1499													352.708	807.459
		837.34	86.3593													352.723	807.917
		837.357	86.5088													352.74	808.406
		837.374	86.6384													352.757	808.994
		837.389	86.7879													352.773	809.443
		837.407	86.8677													352.79	809.921
		837.424	86.9375													352.807	810.589
		837.441	86.9973													352.824	811.267
		837.457	87.0172													352.84	811.815
		837.474	87.0372													352.857	812.393
		837.49	87.0471													352.875	813.021
		837.507	87.0571													352.89	813.849
		837.524	87.077													352.907	814.287
		837.541	87.1069													352.923	814.866
		837.557	87.1368													352.94	815.394
		837.574	87.1767													352.957	816.042
		837.59	87.2066													352.973	816.6
		837.606	87.2266													352.99	816.989
		837.624	87.2365													353.007	817.388
		837.639	87.2565													353.024	817.786
		837.657	87.2565													353.04	818.325
		837.674	87.2565													353.057	818.743
		837.69	87.2565													353.073	819.342
		837.707	87.2664													353.09	819.84
		837.724	87.2664													353.107	820.388
		837.74	87.2764													353.123	820.927
		837.757	87.2764													353.141	821.674
		837.774	87.2864													353.157	822.163
		837.79	87.2864													353.174	822.591
		837.807	87.2864													353.19	823.05
		837.824	87.2864													353.207	823.489
		837.84	87.2864													353.224	823.887
		837.857	87.2864													353.24	824.416
		837.874	87.2864													353.257	824.794
		837.89	87.2864													353.274	825.193
		837.907	87.2963													353.29	825.731
		837.924	87.3063													353.307	826.16
		837.94	87.3163													353.323	826.798
		837.957	87.3262													353.34	827.147
		837.974	87.3262													353.356	827.905
		837.991	87.3362													353.373	828.493
		838.007	87.3462													353.39	829.221
		838.024	87.3462													353.407	829.739
		838.04	87.3562													353.423	830.207
		838.057	87.3562													353.44	830.766
		838.074	87.3562													353.457	831.125
		838.09	87.3661													353.473	831.533
		838.107	87.3761													353.491	831.703
		838.124	87.3861													353.507	832.042
		838.14	87.3861													353.524	832.261
		838.157	87.3861													353.54	832.59
		838.174	87.3861													353.557	832.859
		838.191	87.3861													353.573	833.148
		838.207	87.3861													353.59	833.457
		838.224	87.3861													353.606	833.876
		838.24	87.3861													353.623	834.245
		838.257	87.3861													353.64	834.783
		838.273	87.3861													353.657	835.232
		838.29	87.396													353.675	835.72
		838.307	87.396													353.69	836.338
		838.324	87.396													353.707	836.777
		838.34	87.396													353.723	837.305
		838.356	87.396													353.74	837.644
		838.374	87.396													353.757	837.933
		838.39	87.416													353.774	838.153
		838.407	87.4359													353.79	838.322
		838.424	87.5057													353.807	838.472
		838.44	87.5954													353.823	838.581
		838.457	87.7449													353.841	838.701
		838.474	88.0041													353.857	838.84
		838.49	88.2334													353.873	839.03
		838.507	88.5026													353.89	839.349
		838.523	88.7617													353.906	839.648
		838.54	89.0508													353.924	839.987
		838.557	89.2203													353.94	840.356
		838.574	89.33													353.957	840.894
		838.59	89.3798													353.973	841.323
		838.607	89.3798													353.99	841.911
		838.624	89.3399													354.007	842.369
		838.64	89.2801													354.024	843.027
		838.657	89.2502													354.039	843.366
		838.674	89.2303													354.057	844.064
		838.69	89.2203													354.074	844.592
		838.707	89.2602													354.09	845.191
		838.724	89.33													354.107	845.579
		838.74	89.4695													354.123	845.958
		838.757	89.629													354.14	846.177
		838.774	89.8782													354.156	846.387
		838.79	90.1075													354.174	846.626
		838.807	90.3667													354.19	846.915
		838.824	90.7057													354.207	847.334
		838.84	90.9549													354.224	847.802
		838.857	91.1842													354.24	848.052
		838.874	91.3636													354.257	848.6
		838.89	91.563													354.274	849.058
		838.907	91.6726													354.29	849.716
		838.924	91.7723													354.307	850.195
		838.94	91.8222													354.323	850.703
		838.957	91.8421													354.34	851.232
		838.974	91.8521													354.357	851.889
		838.991	91.8321													354.374	852.498
		839.008	91.8122													354.39	852.906
		839.024	91.7823													354.407	853.245
		839.04	91.7623													354.423	853.475
		839.057	91.7424													354.44	853.694
		839.074	91.7424													354.457	853.803
		839.091	91.8122													354.475	853.933
		839.106	91.8919													354.49	854.063
		839.124	92.0016													354.507	854.242
		839.14	92.1511													354.524	854.451
		839.157	92.2608													354.54	854.711
		839.174	92.3804													354.558	855.089
		839.19	92.5299													354.573	855.399
		839.207	92.6296													354.589	855.857
		839.224	92.7193													354.608	856.226
		839.24	92.839													354.624	856.655
		839.257	92.9287													354.641	857.243
		839.274	93.0284													354.657	857.741
		839.29	93.1181													354.674	858.24
		839.307	93.2277													354.69	858.908
		839.327	93.3374													354.707	859.346
		839.34	93.5069													354.724	859.705
		839.357	93.6963													354.74	859.944
		839.374	93.8059													354.757	860.024
		839.39	94.0252													354.773	859.954
		839.407	94.2047													354.79	859.775
		839.424	94.3941													354.807	859.456
		839.44	94.6333													354.825	859.127
		839.457	94.8128													354.84	858.888
		839.474	94.9822													354.857	858.668
		839.49	95.1816													354.873	858.439
		839.507	95.3012													354.89	858.289
		839.524	95.4209													354.907	858.17
		839.54	95.4707													354.924	858.04
		839.557	95.4807													354.94	857.96
		839.574	95.4707													354.957	857.891
		839.59	95.4308													354.975	857.851
		839.608	95.4109													354.99	857.811
		839.624	95.4009													355.007	857.781
		839.64	95.4009													355.023	857.741
		839.657	95.4009													355.04	857.701
		839.674	95.4009													355.058	857.661
		839.69	95.4209													355.073	857.631
		839.707	95.4308													355.09	857.602
		839.724	95.4508													355.107	857.582
		839.74	95.4707													355.123	857.552
		839.757	95.5206													355.14	857.512
		839.774	95.5704													355.157	857.482
		839.79	95.6801													355.174	857.442
		839.807	95.7897													355.19	857.422
		839.824	95.9093													355.207	857.382
		839.84	96.0888													355.224	857.342
		839.857	96.2283													355.24	857.322
		839.874	96.3679													355.256	857.303
		839.89	96.5772													355.273	857.283
		839.907	96.7268													355.29	857.263
		839.924	96.8564													355.307	857.253
		839.94	97.0258													355.323	857.243
		839.957	97.1455													355.34	857.233
		839.974	97.305													355.357	857.223
		839.99	97.4047													355.373	857.203
		840.007	97.5043													355.39	857.183
		840.024	97.624													355.407	857.173
		840.04	97.7137													355.423	857.173
		840.057	97.7835													355.44	857.163
		840.074	97.8532													355.457	857.163
		840.09	97.9131													355.473	857.173
		840.107	97.9629													355.491	857.173
		840.124	98.0028													355.507	857.153
		840.14	98.0427													355.524	857.123
		840.157	98.0626													355.54	857.123
		840.174	98.0825													355.557	857.113
		840.19	98.0925													355.574	857.103
		840.207	98.0925													355.59	857.103
		840.224	98.0925													355.607	857.083
		840.24	98.0925													355.624	857.053
		840.257	98.0925													355.64	857.033
		840.274	98.0925													355.658	857.023
		840.29	98.0925													355.674	857.043
		840.307	98.0925													355.69	857.073
		840.324	98.0925													355.707	857.113
		840.34	98.0925													355.723	857.153
		840.358	98.0925													355.74	857.153
		840.374	98.0925													355.757	857.153
		840.39	98.0925													355.773	857.133
		840.407	98.0925													355.79	857.113
		840.424	98.0925													355.807	857.093
		840.441	98.0925													355.823	857.083
		840.458	98.0925													355.84	857.083
		840.474	98.0925													355.857	857.083
		840.491	98.0825													355.874	857.083
		840.507	98.0726													355.89	857.073
		840.524	98.0626													355.908	857.053
		840.54	98.0626													355.923	857.053
		840.557	98.0526													355.94	857.093
		840.574	98.0427													355.957	857.133
		840.59	98.0427													355.974	857.213
		840.607	98.0427													355.991	857.263
		840.624	98.0327													356.007	857.303
		840.64	98.0127													356.023	857.313
		840.657	98.0028													356.04	857.273
		840.674	98.0028													356.057	857.213
		840.69	98.0526													356.075	857.143
		840.707	98.1224													356.09	857.123
		840.724	98.252													356.107	857.063
		840.74	98.5212													356.123	857.023
		840.757	98.7803													356.14	856.974
		840.774	99.0794													356.157	856.914
		840.79	99.518													356.174	856.864
		840.807	99.847													356.19	856.844
		840.824	100.226													356.207	856.824
		840.841	100.465													356.223	856.824
		840.857	100.654													356.241	856.824
		840.874	100.824													356.257	856.814
		840.891	101.023													356.273	856.794
		840.907	101.153													356.29	856.784
		840.924	101.322													356.307	856.784
		840.94	101.442													356.324	856.784
		840.957	101.542													356.34	856.794
		840.974	101.641													356.357	856.794
		840.99	101.741													356.373	856.794
		841.007	101.801													356.39	856.784
		841.024	101.841													356.407	856.744
		841.04	101.851													356.423	856.724
		841.057	101.851													356.44	856.694
		841.073	101.841													356.457	856.675
		841.089	101.781													356.473	856.665
		841.107	101.741													356.49	856.665
		841.124	101.711													356.507	856.655
		841.14	101.701													356.524	856.655
		841.157	101.701													356.539	856.645
		841.174	101.741													356.557	856.645
		841.19	101.801													356.574	856.645
		841.207	101.881													356.59	856.645
		841.224	102													356.607	856.645
		841.241	102.09													356.623	856.645
		841.257	102.16													356.64	856.645
		841.273	102.23													356.657	856.655
		841.291	102.269													356.674	856.655
		841.307	102.289													356.69	856.655
		841.324	102.329													356.707	856.655
		841.341	102.349													356.724	856.655
		841.357	102.379													356.74	856.665
		841.374	102.419													356.757	856.684
		841.39	102.479													356.773	856.714
		841.407	102.529													356.79	856.744
		841.425	102.608													356.807	856.754
		841.441	102.688													356.823	856.764
		841.457	102.778													356.84	856.764
		841.474	102.858													356.857	856.754
		841.49	102.917													356.874	856.754
		841.508	102.967													356.89	856.754
		841.523	103.017													356.907	856.754
		841.54	103.047													356.924	856.744
		841.557	103.087													356.94	856.724
		841.574	103.137													356.957	856.714
		841.59	103.187													356.973	856.714
		841.607	103.236													356.99	856.714
		841.624	103.296													357.007	856.724
		841.64	103.406													357.024	856.744
		841.657	103.506													357.04	856.744
		841.674	103.685													357.057	856.744
		841.69	103.835													357.073	856.744
		841.707	103.994													357.09	856.744
		841.724	104.203													357.108	856.744
		841.74	104.353													357.124	856.734
		841.757	104.502													357.141	856.704
		841.774	104.632													357.157	856.684
		841.79	104.782													357.174	856.645
		841.807	104.861													357.19	856.575
		841.824	104.941													357.207	856.515
		841.84	104.971													357.224	856.455
		841.858	104.981													357.24	856.425
		841.874	104.981													357.257	856.405
		841.89	104.951													357.274	856.405
		841.907	104.931													357.29	856.415
		841.924	104.901													357.307	856.445
		841.94	104.881													357.324	856.475
		841.957	104.871													357.34	856.475
		841.974	104.871													357.357	856.485
		841.99	104.871													357.373	856.485
		842.007	104.881													357.39	856.485
		842.024	104.881													357.407	856.505
		842.041	104.881													357.423	856.545
		842.057	104.881													357.44	856.585
		842.074	104.901													357.456	856.615
		842.09	104.921													357.474	856.625
		842.107	104.951													357.49	856.615
		842.124	105.001													357.507	856.585
		842.14	105.061													357.523	856.555
		842.157	105.13													357.54	856.535
		842.174	105.25													357.557	856.525
		842.19	105.36													357.574	856.535
		842.207	105.479													357.59	856.575
		842.224	105.649													357.607	856.605
		842.24	105.808													357.623	856.625
		842.257	105.988													357.64	856.645
		842.274	106.197													357.657	856.645
		842.29	106.496													357.673	856.655
		842.307	106.725													357.69	856.655
		842.324	107.044													357.707	856.665
		842.343	107.244													357.724	856.665
		842.356	107.403													357.739	856.665
		842.374	107.563													357.757	856.655
		842.391	107.623													357.774	856.655
		842.407	107.633													357.791	856.625
		842.424	107.633													357.807	856.625
		842.44	107.623													357.824	856.625
		842.457	107.623													357.84	856.635
		842.474	107.633													357.857	856.655
		842.49	107.643													357.873	856.674
		842.507	107.653													357.89	856.704
		842.524	107.653													357.907	856.724
		842.54	107.662													357.924	856.734
		842.557	107.672													357.94	856.734
		842.574	107.712													357.956	856.744
		842.591	107.822													357.974	856.754
		842.607	107.952													357.99	856.764
		842.624	108.191													358.007	856.784
		842.641	108.4													358.024	856.804
		842.657	108.629													358.04	856.804
		842.674	108.869													358.057	856.814
		842.69	109.188													358.073	856.814
		842.706	109.407													358.09	856.814
		842.724	109.616													358.107	856.814
		842.74	109.836													358.123	856.804
		842.758	110.125													358.14	856.814
		842.774	110.434													358.157	856.814
		842.79	110.683													358.174	856.814
		842.807	110.942													358.19	856.814
		842.824	111.211													358.207	856.804
		842.841	111.58													358.223	856.784
		842.857	111.869													358.24	856.784
		842.874	112.248													358.257	856.774
		842.89	112.517													358.274	856.774
		842.907	112.747													358.29	856.804
		842.926	112.976													358.307	856.814
		842.941	113.225													358.323	856.824
		842.957	113.404													358.34	856.824
		842.974	113.474													358.357	856.824
		842.99	113.544													358.374	856.824
		843.007	113.564													358.389	856.824
		843.024	113.554													358.407	856.834
		843.04	113.514													358.423	856.844
		843.057	113.484													358.44	856.864
		843.074	113.494													358.457	856.874
		843.091	113.524													358.474	856.874
		843.107	113.574													358.49	856.874
		843.124	113.664													358.507	856.874
		843.14	113.753													358.524	856.874
		843.157	113.863													358.54	856.874
		843.174	114.033													358.557	856.884
		843.19	114.182													358.574	856.914
		843.207	114.362													358.59	856.954
		843.224	114.551													358.607	856.984
		843.24	114.83													358.623	857.013
		843.257	115.029													358.64	857.013
		843.274	115.219													358.658	857.013
		843.29	115.438													358.674	856.994
		843.307	115.608													358.69	856.974
		843.324	115.817													358.707	856.964
		843.34	115.976													358.724	856.964
		843.357	116.126													358.74	856.964
		843.374	116.315													358.757	856.964
		843.39	116.445													358.773	856.954
		843.407	116.535													358.79	856.944
		843.424	116.604													358.807	856.934
		843.44	116.664													358.824	856.924
		843.457	116.704													358.84	856.924
		843.474	116.744													358.857	856.924
		843.491	116.774													358.873	856.924
		843.507	116.794													358.89	856.924
		843.524	116.834													358.907	856.924
		843.541	116.874													358.924	856.924
		843.557	116.943													358.942	856.924
		843.573	117.023													358.957	856.924
		843.59	117.103													358.974	856.924
		843.606	117.213													358.99	856.924
		843.624	117.342													359.007	856.944
		843.641	117.571													359.024	856.954
		843.657	117.781													359.04	856.964
		843.674	118.01													359.057	856.964
		843.69	118.339													359.074	856.964
		843.706	118.568													359.09	856.944
		843.724	118.808													359.107	856.934
		843.741	119.077													359.123	856.934
		843.757	119.236													359.14	856.934
		843.774	119.346													359.157	856.964
		843.791	119.436													359.174	856.994
		843.808	119.456													359.189	857.003
		843.824	119.436													359.207	857.003
		843.842	119.416													359.224	857.003
		843.858	119.406													359.24	856.974
		843.874	119.436													359.257	856.964
		843.891	119.495													359.273	856.964
		843.907	119.585													359.29	856.984
		843.925	119.695													359.307	857.013
		843.941	119.864													359.323	857.063
		843.958	120.014													359.34	857.083
		843.975	120.203													359.357	857.083
		843.991	120.363													359.374	857.083
		844.008	120.512													359.39	857.063
		844.025	120.672													359.407	857.053
		844.041	120.861													359.424	857.053
		844.058	121.001													359.44	857.053
		844.074	121.14													359.457	857.093
		844.091	121.34													359.474	857.123
		844.107	121.499													359.49	857.143
		844.124	121.649													359.507	857.133
		844.14	121.878													359.524	857.103
		844.158	122.057													359.541	857.033
		844.174	122.237													359.557	856.974
		844.191	122.486													359.574	856.914
		844.207	122.775													359.59	856.894
		844.224	123.014													359.607	856.884
		844.24	123.274													359.624	856.894
		844.257	123.573													359.639	856.914
		844.274	123.981													359.657	856.924
		844.291	124.29													359.674	856.914
		844.308	124.579													359.689	856.904
		844.324	124.918													359.707	856.894
		844.341	125.118													359.723	856.894
		844.357	125.267													359.74	856.914
		844.374	125.367													359.757	856.964
		844.391	125.447													359.774	857.013
		844.408	125.467													359.79	857.113
		844.424	125.477													359.807	857.193
		844.44	125.497													359.823	857.273
		844.457	125.566													359.84	857.352
		844.474	125.666													359.857	857.452
		844.491	125.885													359.874	857.532
		844.507	126.095													359.89	857.582
		844.524	126.434													359.907	857.612
		844.541	126.693													359.924	857.641
		844.557	126.962													359.94	857.651
		844.574	127.311													359.958	857.661
		844.59	127.54													359.974	857.661
		844.607	127.75													359.99	857.622
		844.624	127.949													360.007	857.592
		844.641	128.188													360.023	857.562
		844.657	128.378													360.04	857.542
		844.674	128.657													360.057	857.532
		844.691	128.866													360.074	857.522
		844.708	129.065													360.09	857.522
		844.724	129.255													360.107	857.542
		844.74	129.484													360.124	857.552
		844.757	129.654													360.14	857.552
		844.774	129.833													360.157	857.552
		844.791	129.943													360.174	857.552
		844.807	130.002													360.19	857.552
		844.824	130.022													360.207	857.562
		844.841	130.002													360.224	857.572
		844.857	129.963													360.24	857.592
		844.874	129.903													360.257	857.622
		844.89	129.873													360.274	857.641
		844.907	129.873													360.29	857.671
		844.924	129.923													360.307	857.671
		844.941	130.032													360.324	857.671
		844.958	130.162													360.34	857.681
		844.974	130.331													360.357	857.701
		844.99	130.65													360.374	857.741
		845.007	130.92													360.39	857.771
		845.024	131.338													360.406	857.791
		845.041	131.667													360.424	857.801
		845.057	132.096													360.44	857.801
		845.073	132.395													360.457	857.791
		845.091	132.664													360.474	857.771
		845.107	132.903													360.49	857.761
		845.124	133.093													360.507	857.761
		845.141	133.272													360.524	857.771
		845.157	133.372													360.54	857.781
		845.174	133.472													360.557	857.791
		845.191	133.521													360.574	857.781
		845.207	133.571													360.59	857.751
		845.224	133.601													360.607	857.721
		845.24	133.631													360.624	857.701
		845.257	133.661													360.64	857.681
		845.274	133.701													360.657	857.681
		845.291	133.821													360.674	857.701
		845.308	133.94													360.69	857.751
		845.324	134.149													360.707	857.781
		845.34	134.369													360.724	857.801
		845.357	134.608													360.74	857.811
		845.374	134.867													360.757	857.791
		845.392	135.236													360.774	857.771
		845.407	135.515													360.79	857.741
		845.424	135.844													360.807	857.721
		845.44	136.044													360.824	857.721
		845.457	136.193													360.84	857.731
		845.474	136.303													360.857	857.781
		845.49	136.382													360.873	857.821
		845.508	136.402													360.89	857.851
		845.523	136.412													360.907	857.881
		845.541	136.382													360.924	857.911
		845.557	136.373													360.94	857.941
		845.574	136.363													360.957	857.99
		845.59	136.392													360.974	858.03
		845.607	136.452													360.99	858.08
		845.624	136.532													361.007	858.13
		845.641	136.682													361.024	858.17
		845.657	136.811													361.04	858.2
		845.674	137.011													361.057	858.21
		845.69	137.2													361.073	858.18
		845.707	137.419													361.09	858.14
		845.724	137.728													361.107	858.08
		845.741	137.968													361.124	858.02
		845.757	138.197													361.14	857.941
		845.774	138.496													361.157	857.901
		845.79	138.715													361.174	857.881
		845.807	138.915													361.19	857.881
		845.824	139.094													361.207	857.881
		845.841	139.303													361.223	857.901
		845.857	139.473													361.24	857.931
		845.874	139.672													361.257	857.99
		845.891	139.971													361.274	858.03
		845.907	140.21													361.29	858.09
		845.923	140.45													361.307	858.13
		845.94	140.769													361.323	858.16
		845.957	141.008													361.34	858.19
		845.974	141.207													361.357	858.2
		845.991	141.417													361.374	858.2
		846.008	141.516													361.39	858.2
		846.024	141.576													361.407	858.18
		846.041	141.586													361.424	858.18
		846.057	141.576													361.44	858.17
		846.074	141.546													361.457	858.15
		846.091	141.546													361.473	858.13
		846.106	141.596													361.491	858.1
		846.124	141.666													361.507	858.08
		846.141	141.825													361.524	858.06
		846.159	141.995													361.54	858.06
		846.174	142.214													361.557	858.06
		846.191	142.553													361.574	858.06
		846.207	142.862													361.59	858.08
		846.224	143.161													361.607	858.1
		846.241	143.54													361.624	858.12
		846.257	143.809													361.64	858.13
		846.274	144.138													361.658	858.15
		846.291	144.357													361.674	858.16
		846.307	144.567													361.69	858.16
		846.324	144.846													361.707	858.16
		846.34	145.105													361.724	858.16
		846.356	145.354													361.74	858.16
		846.374	145.584													361.757	858.16
		846.391	145.584													361.774	858.16
		846.408	146.122													361.79	858.16
		846.425	146.262													361.807	858.16
		846.44	146.351													361.823	858.17
		846.458	146.401													361.84	858.19
		846.474	146.401													361.857	858.2
		846.491	146.381													361.874	858.21
		846.508	146.351													361.89	858.21
		846.524	146.341													361.907	858.22
		846.541	146.361													361.924	858.24
		846.558	146.411													361.94	858.269
		846.574	146.531													361.957	858.299
		846.591	146.65													361.974	858.329
		846.608	146.81													361.99	858.369
		846.624	147.089													362.007	858.379
		846.641	147.348													362.024	858.389
		846.657	147.617													362.04	858.389
		846.674	148.016													362.057	858.399
		846.691	148.305													362.074	858.399
		846.707	148.664													362.089	858.419
		846.724	148.903													362.108	858.449
		846.741	149.132													362.124	858.479
		846.757	149.372													362.14	858.519
		846.774	149.631													362.157	858.539
		846.79	150													362.174	858.559
		846.807	150.289													362.19	858.559
		846.825	150.578													362.207	858.559
		846.841	150.917													362.224	858.559
		846.857	151.136													362.24	858.549
		846.874	151.365													362.257	858.539
		846.89	151.495													362.275	858.529
		846.907	151.575													362.29	858.519
		846.924	151.635													362.306	858.519
		846.941	151.655													362.324	858.519
		846.957	151.655													362.34	858.519
		846.974	151.665													362.356	858.499
		846.991	151.704													362.374	858.469
		847.007	151.754													362.39	858.419
		847.024	151.844													362.407	858.379
		847.041	152.013													362.424	858.349
		847.057	152.173													362.44	858.329
		847.074	152.442													362.457	858.329
		847.091	152.691													362.474	858.339
		847.107	152.96													362.49	858.389
		847.124	153.25													362.507	858.419
		847.141	153.688													362.524	858.459
		847.157	154.037													362.54	858.509
		847.174	154.516													362.557	858.529
		847.191	154.875													362.574	858.539
		847.207	155.263													362.59	858.539
		847.224	155.792													362.607	858.539
		847.241	156.2													362.624	858.549
		847.257	156.599													362.64	858.549
		847.274	156.968													362.657	858.549
		847.29	157.387													362.674	858.529
		847.307	157.626													362.691	858.519
		847.324	157.805													362.707	858.519
		847.34	157.955													362.724	858.529
		847.357	158.015													362.74	858.549
		847.374	158.065													362.757	858.569
		847.391	158.114													362.774	858.579
		847.407	158.204													362.791	858.588
		847.424	158.314													362.807	858.588
		847.44	158.483													362.824	858.559
		847.457	158.653													362.84	858.539
		847.474	158.962													362.857	858.519
		847.491	159.231													362.874	858.499
		847.507	159.53													362.89	858.479
		847.524	159.839													362.907	858.479
		847.541	160.258													362.924	858.469
		847.557	160.577													362.94	858.469
		847.573	160.866													362.957	858.469
		847.591	161.235													362.974	858.489
		847.607	161.504													362.99	858.499
		847.624	161.793													363.007	858.509
		847.641	162.212													363.024	858.519
		847.657	162.54													363.041	858.529
		847.674	162.83													363.057	858.529
		847.691	163.149													363.073	858.529
		847.707	163.328													363.09	858.529
		847.724	163.468													363.107	858.529
		847.742	163.597													363.125	858.529
		847.757	163.667													363.14	858.519
		847.775	163.737													363.157	858.509
		847.791	163.787													363.174	858.509
		847.807	163.866													363.19	858.509
		847.825	163.946													363.207	858.509
		847.841	164.165													363.224	858.509
		847.857	164.474													363.24	858.509
		847.874	164.754													363.257	858.509
		847.891	165.063													363.274	858.509
		847.907	165.362													363.29	858.509
		847.924	165.73													363.306	858.519
		847.941	165.98													363.324	858.519
		847.957	166.229													363.34	858.519
		847.975	166.538													363.358	858.519
		847.991	166.797													363.374	858.519
		848.006	167.176													363.39	858.519
		848.024	167.375													363.407	858.519
		848.041	167.744													363.424	858.519
		848.057	168.013													363.439	858.509
		848.074	168.352													363.457	858.509
		848.091	168.552													363.473	858.509
		848.107	168.711													363.49	858.509
		848.124	168.831													363.507	858.509
		848.141	168.871													363.525	858.509
		848.158	168.881													363.54	858.509
		848.173	168.871													363.557	858.509
		848.191	168.871													363.574	858.519
		848.207	168.901													363.589	858.519
		848.224	168.99													363.607	858.529
		848.24	169.1													363.624	858.529
		848.257	169.249													363.64	858.529
		848.274	169.439													363.657	858.529
		848.291	169.708													363.674	858.529
		848.307	169.947													363.689	858.519
		848.324	170.336													363.707	858.519
		848.341	170.655													363.724	858.519
		848.357	170.984													363.74	858.519
		848.374	171.363													363.757	858.519
		848.391	171.622													363.774	858.529
		848.407	171.861													363.79	858.529
		848.424	172.081													363.807	858.529
		848.441	172.38													363.823	858.519
		848.457	172.639													363.84	858.509
		848.474	173.008													363.857	858.509
		848.491	173.277													363.872	858.509
		848.507	173.536													363.89	858.509
		848.524	173.885													363.907	858.519
		848.541	174.104													363.924	858.529
		848.557	174.363													363.939	858.529
		848.574	174.463													363.956	858.529
		848.591	174.583													363.972	858.529
		848.607	174.643													363.989	858.529
		848.624	174.672													364.006	858.529
		848.641	174.682													364.023	858.529
		848.658	174.702													364.038	858.529
		848.674	174.752													364.058	858.529
		848.691	174.802													364.072	858.529
		848.707	174.922													364.089	858.519
		848.724	175.071													364.106	858.519
		848.741	175.251													364.123	858.519
		848.757	175.46													364.141	858.519
		848.774	175.699													364.156	858.529
		848.791	176.028													364.173	858.539
		848.807	176.267													364.19	858.539
		848.824	176.566													364.206	858.539
		848.841	176.776													364.224	858.529
		848.857	176.985													364.24	858.519
		848.874	177.214													364.256	858.519
		848.891	177.563													364.272	858.519
		848.907	177.852													364.29	858.519
		848.924	178.161													364.308	858.519
		848.941	178.58													364.323	858.499
		848.957	178.919													364.339	858.469
		848.973	179.328													364.356	858.449
		848.99	179.597													364.372	858.449
		849.007	179.816													364.39	858.449
		849.024	179.986													364.406	858.459
		849.04	180.135													364.423	858.469
		849.057	180.225													364.439	858.469
		849.074	180.305													364.456	858.469
		849.091	180.394													364.474	858.469
		849.108	180.494													364.489	858.479
		849.124	180.614													364.506	858.489
		849.141	180.783													364.523	858.499
		849.158	180.943													364.54	858.499
		849.174	181.202													364.556	858.499
		849.191	181.421													364.574	858.499
		849.207	181.661													364.59	858.489
		849.224	181.98													364.606	858.479
		849.241	182.219													364.623	858.479
		849.258	182.458													364.645	858.479
		849.274	182.777													364.656	858.489
		849.29	183.016													364.673	858.499
		849.307	183.275													364.69	858.499
		849.324	183.565													364.707	858.499
		849.341	183.983													364.723	858.499
		849.357	184.302													364.74	858.489
		849.374	184.601													364.755	858.479
		849.391	184.96													364.773	858.469
		849.407	185.16													364.789	858.469
		849.424	185.369													364.806	858.469
		849.441	185.479													364.823	858.459
		849.457	185.538													364.84	858.449
		849.474	185.578													364.856	858.429
		849.491	185.638													364.873	858.409
		849.508	185.688													364.89	858.409
		849.524	185.758													364.906	858.409
		849.541	185.867													364.923	858.429
		849.557	185.957													364.939	858.469
		849.574	186.067													364.956	858.489
		849.591	186.226													364.974	858.499
		849.607	186.396													364.99	858.499
		849.624	186.675													365.007	858.469
		849.641	186.914													365.022	858.409
		849.658	187.173													365.039	858.379
		849.673	187.562													365.056	858.299
		849.691	187.871													365.073	858.24
		849.707	188.19													365.089	858.19
		849.724	188.509													365.106	858.18
		849.741	188.958													365.123	858.19
		849.758	189.277													365.139	858.21
		849.774	189.695													365.156	858.299
		849.791	189.974													365.173	858.419
		849.807	190.234													365.19	858.529
		849.825	190.453													365.207	858.648
		849.841	190.672													365.223	858.758
		849.858	190.782													365.241	858.858
		849.874	190.862													365.256	858.957
		849.891	190.912													365.273	859.047
		849.907	190.912													365.289	859.107
		849.924	190.902													365.306	859.167
		849.941	190.902													365.324	859.266
		849.958	190.912													365.34	859.326
		849.974	190.981													365.357	859.466
		849.99	191.051													365.374	859.625
		850.006	191.171													365.39	859.755
		850.024	191.33													365.407	859.894
		850.041	191.589													365.424	860.044
		850.057	191.819													365.44	860.273
		850.074	192.178													365.457	860.463
		850.091	192.477													365.474	860.652
		850.107	192.766													365.49	860.921
		850.124	193.045													365.507	861.15
		850.141	193.394													365.523	861.479
		850.157	193.653													365.54	861.729
		850.174	193.922													365.556	861.968
		850.191	194.271													365.574	862.207
		850.207	194.54													365.589	862.546
		850.224	194.789													365.607	862.795
		850.24	195.078													365.624	863.045
		850.257	195.268													365.64	863.364
		850.274	195.447													365.657	863.623
		850.291	195.647													365.674	863.882
		850.307	195.756													365.69	864.171
		850.324	195.826													365.707	864.61
		850.341	195.846													365.724	864.959
		850.357	195.846													365.739	865.437
		850.374	195.776													365.756	865.786
		850.391	195.726													365.773	866.105
		850.407	195.697													365.789	866.464
		850.424	195.687													365.806	866.713
		850.44	195.697													365.823	866.952
		850.457	195.736													365.839	867.271
		850.474	195.806													365.857	867.52
		850.49	195.886													365.874	867.78
		850.507	195.996													365.89	868.159
		850.524	196.145													365.907	868.458
		850.541	196.374													365.924	868.826
		850.558	196.574													365.939	869.086
		850.574	196.813													365.956	869.335
		850.591	197.152													365.973	869.614
		850.606	197.391													365.99	869.783
		850.624	197.72													366.007	869.923
		850.641	197.949													366.023	870.063
		850.657	198.189													366.039	870.222
		850.674	198.508													366.056	870.332
		850.691	198.747													366.074	870.421
		850.707	198.966													366.089	870.441
		850.724	199.235													366.106	870.481
		850.741	199.445													366.124	870.481
		850.757	199.614													366.14	870.441
		850.774	199.744													366.157	870.421
		850.791	199.863													366.173	870.382
		850.807	199.923													366.189	870.332
		850.824	199.933													366.207	870.282
		850.841	199.923													366.223	870.262
		850.857	199.883													366.239	870.252
		850.874	199.853													366.257	870.282
		850.891	199.834													366.274	870.342
		850.907	199.834													366.289	870.401
		850.924	199.873													366.306	870.471
		850.941	199.943													366.323	870.581
		850.957	200.013													366.339	870.681
		850.974	200.103													366.356	870.78
		850.991	200.262													366.373	870.88
		851.007	200.392													366.388	870.92
		851.024	200.621													366.406	870.94
		851.041	200.84													366.423	870.95
		851.057	201.11													366.441	870.95
		851.074	201.528													366.456	870.94
		851.091	201.867													366.472	870.9
		851.107	202.196													366.49	870.88
		851.124	202.615													366.506	870.85
		851.141	202.924													366.524	870.83
		851.157	203.213													366.54	870.83
		851.174	203.572													366.556	870.84
		851.191	203.851													366.573	870.87
		851.207	204.13													366.589	870.94
		851.224	204.499													366.607	871
		851.241	204.728													366.622	871.059
		851.257	204.918													366.639	871.119
		851.274	205.067													366.656	871.219
		851.291	205.197													366.673	871.279
		851.307	205.237													366.689	871.329
		851.332	205.227													366.706	871.378
		851.341	205.197													366.723	871.418
		851.357	205.137													366.739	871.448
		851.374	205.137													366.756	871.478
		851.391	205.167													366.773	871.498
		851.407	205.247													366.789	871.498
		851.424	205.356													366.806	871.518
		851.441	205.556													366.823	871.548
		851.458	205.735													366.839	871.578
		851.474	206.034													366.856	871.608
		851.49	206.303													366.873	871.628
		851.507	206.592													366.889	871.648
		851.524	206.891													366.906	871.667
		851.541	207.31													366.923	871.677
		851.557	207.609													366.939	871.667
		851.574	207.978													366.956	871.638
		851.591	208.227													366.973	871.588
		851.609	208.496													366.989	871.548
		851.623	208.666													367.006	871.508
		851.641	208.845													367.024	871.478
		851.658	209.025													367.039	871.428
		851.674	209.294													367.056	871.408
		851.691	209.483													367.073	871.398
		851.707	209.653													367.089	871.388
		851.724	209.792													367.106	871.388
		851.741	209.932													367.123	871.418
		851.758	210.012													367.139	871.438
		851.774	210.052													367.156	871.468
		851.791	210.071													367.173	871.488
		851.807	210.071													367.19	871.528
		851.825	210.042													367.207	871.608
		851.841	210.042													367.224	871.687
		851.857	210.052													367.24	871.817
		851.874	210.101													367.257	871.947
		851.891	210.211													367.273	872.116
		851.907	210.321													367.289	872.256
		851.925	210.53													367.307	872.395
		851.941	210.709													367.324	872.585
		851.957	210.899													367.339	872.724
		851.975	211.208													367.357	872.854
		851.991	211.467													367.373	872.983
		852.007	211.726													367.389	873.133
		852.024	212.075													367.406	873.223
		852.041	212.324													367.423	873.312
		852.057	212.633													367.44	873.352
		852.074	212.783													367.456	873.392
		852.091	213.062													367.473	873.402
		852.107	213.361													367.489	873.442
		852.125	213.62													367.506	873.462
		852.141	213.899													367.524	873.512
		852.157	214.169													367.539	873.542
		852.174	214.508													367.556	873.631
		852.191	214.717													367.573	873.711
		852.207	214.886													367.589	873.801
		852.224	215.026													367.607	873.94
		852.24	215.166													367.623	874.04
		852.257	215.235													367.639	874.17
		852.274	215.295													367.663	874.269
		852.291	215.385													367.673	874.369
		852.307	215.455													367.689	874.548
		852.324	215.564													367.706	874.618
		852.341	215.734													367.724	874.618
		852.357	215.893													367.74	874.887
		852.375	216.142													367.756	0
		852.391	216.372													367.773	0
		852.408	216.631													367.79	0.189406
		852.425	217.01													367.806	0.448594
		852.441	217.289													367.823	0.71775
		852.458	217.638													367.839	1.14641
		852.475	217.857													367.856	1.48534
		852.491	218.056													367.873	1.86416
		852.507	218.306													367.89	2.30278
		852.524	218.515													367.906	2.68159
		852.541	218.764													367.923	3.07037
		852.557	219.033													367.94	3.57878
		852.574	219.412													367.956	3.95759
		852.59	219.691													367.973	4.29653
		852.607	219.98													367.99	4.66538
		852.624	220.349													368.006	4.93453
		852.64	220.559													368.024	5.2635
		852.657	220.718													368.04	5.51272
		852.674	220.848													368.055	5.75197
		852.691	220.977													368.072	5.99122
		852.709	221.057													368.089	6.33016
		852.724	221.127													368.106	6.57937
		852.741	221.236													368.124	6.91831
		852.756	221.356													368.14	7.11769
		852.774	221.546													368.157	7.54634
		852.791	221.735													368.173	8.03481
		852.808	221.944													368.19	8.41362
		852.824	222.253													368.206	8.81237
		852.84	222.493													368.223	9.32078
		852.857	222.732													368.239	9.69959
		852.874	223.041													368.256	10.0684
		852.891	223.24													368.273	10.4373
		852.908	223.43													368.289	10.9058
		852.924	223.659													368.306	11.2547
		852.941	223.808													368.323	11.7631
		852.958	223.998													368.34	12.1718
		852.975	224.167													368.356	12.6204
		852.99	224.377													368.373	13.1089
		853.007	224.596													368.389	13.8366
		853.024	224.845													368.406	14.4248
		853.041	225.214													368.423	15.0428
		853.057	225.483													368.44	15.0428
		853.074	225.822													368.457	16.5481
		853.09	226.021													368.473	17.216
		853.107	226.141													368.489	18.0235
		853.123	226.211													368.506	18.6017
		853.14	226.211													368.524	19.3693
		853.157	226.211													368.539	19.7581
		853.174	226.201													368.556	20.6154
		853.19	226.221													368.573	21.3331
		853.207	226.261													368.59	22.3499
		853.224	226.38													368.607	23.1175
		853.24	226.51													368.623	23.8851
		853.257	226.659													368.64	24.9617
		853.274	226.829													368.656	25.839
		853.29	227.108													368.673	26.7063
		853.307	227.357													368.69	27.8627
		853.324	227.696													368.708	28.71
		853.34	227.955													368.723	29.5873
		853.357	228.205													368.739	30.8333
		853.374	228.504													368.756	31.7505
		853.391	228.703													368.774	32.7374
		853.407	228.863													368.791	34.0832
		853.424	229.062													368.806	35.0601
		853.441	229.241													368.823	36.356
		853.457	229.431													368.839	37.333
		853.474	229.62													368.856	38.3099
		853.491	229.939													368.873	39.237
		853.507	230.198													368.889	40.1342
		853.524	230.537													368.907	41.4202
		853.541	230.777													368.924	42.427
		853.558	230.986													368.94	43.8426
		853.574	231.175													368.957	44.8494
		853.591	231.355													368.974	45.8563
		853.607	231.405													368.99	46.8531
		853.624	231.405													369.006	48.2488
		853.641	231.385													369.024	49.2955
		853.657	231.375													369.039	50.2325
		853.674	231.365													369.056	51.5983
		853.69	231.385													369.074	52.3459
		853.707	231.425													369.09	53.8312
		853.724	231.474													369.107	54.9378
		853.741	231.574													369.123	56.0343
		853.757	231.664													369.14	57.43
		853.774	231.823													369.157	58.4966
		853.791	231.983													369.173	59.7328
		853.807	232.162													369.189	60.1415
		853.824	232.451													369.207	61.0785
		853.84	232.641													369.223	61.9857
		853.857	232.84													369.24	63.3913
		853.874	232.99													369.256	64.0891
		853.891	233.159													369.274	65.1557
		853.907	233.289													369.29	66.2922
		853.924	233.438													369.307	67.0797
		853.941	233.548													369.324	67.0697
		853.957	233.667													369.339	68.3856
		853.974	233.857													369.357	69.1432
		853.99	234.016													369.373	70.17
		854.007	234.186													369.39	71.147
		854.024	234.435													369.406	72.4728
		854.041	234.644													369.424	73.5096
		854.057	234.854													369.44	74.5563
		854.074	235.113													369.457	75.9519
		854.09	235.312													369.473	77.0086
		854.107	235.522													369.489	78.4042
		854.124	235.731													369.506	79.4509
[truncated: 15,775 more rows]

## Sheet: 1h
Predictive licking
	Rows: 15 days of learning across three tracks
	Columns: one for each of the five mice
		0	0	0.0323529	0.0138889	0.00704225
		0.0955882	0.128205	0.0964912	0.0361446	0.0131579
		0.113122	0.147059	0.196491	0.0657895	0.03125
		0.00887574	0.151685	0.0532544	0.11236	0.0222222
		0.0442478	0.151724	0.208333	0.246753	0.0277778
		0.12605	0.251101	0.235294	0.571429	0.0217391
		0.123288	0.0861538	0.473684	0.555556	0.0196078
		0.00980392	0.027668	0.00515464	0	0.0199005
		0.0148515	0.0806452	0.179641	0.0421941	0.122449
		0.0512048	0.106509	0.381443	0.233333	0.0162602
		0.1	0.454545	0.166667	0.105769	0.0454545
		0.0705128	0.515152	0.395722	0.28125	0.0888889
		0.295775	0.393258	0.214286	0.0652174	0.0218978
		0.45283	0.302083	0.260417	0.4	0.0827068
		0.0215054	0.027027	0.0821918	0	0.106061

## Sheet: 2a
	Rows: 20 laps			Columns: Track bins (5-cm size each)
	Track 1, Day 1
	0	0	0	0	0.126669	0.281496	0.312525	0.401802	0.573297	0.707937	0.896343	1.07646	0.881475	0.490304	0.192804	0.0544406	0	0	0	0	0	0	0	0	0	0	0	0	0	0	0	0	0	0	0	0	0	0	0	0	0	0	0	0	0	0	0	0	0
	0	0	0	0	0	0.0909581	0.300474	0.379215	0.216637	0.301115	0.745184	0.976985	0.72296	0.357998	0.122141	0.0234226	0	0	0	0	0	0	0	0	0	0	0	0	0	0	0.207821	0.411446	0.387313	0.226556	0.146593	0.0488532	0	0	0	0	0	0	0	0	0	0	0	0	0
	0	0	0	0	0	0	0	0	0	0	0	0	0	0	0	0	0	0	0	0	0	0	0	0	0.0233903	0.0876498	0.144249	0.204628	0.29295	0.400674	0.489863	0.474045	0.356556	0.316745	0.31206	0.187779	0.0410904	0	0	0	0	0	0	0	0	0	0	0	0
	0	0	0	0	0	0	0.0448232	0.205342	0.390919	0.534227	0.722901	0.787984	0.523671	0.227819	0.208304	0.225129	0.118501	0.0175545	0	0	0	0	0	0	0	0	0	0	0	0	0	0	0	0	0	0	0	0	0	0	0	0	0	0	0	0	0	0	0
	0	0	0	0	0	0	0	0.0299702	0.173883	0.394662	0.764882	1.15883	1.25699	1.01741	0.712208	0.450062	0.250711	0.162651	0.0922745	0.0350667	0	0	0	0	0	0	0	0	0	0	0.0964588	0.310143	0.435877	0.394986	0.277956	0.146138	0.0309992	0	0	0	0	0	0	0	0	0	0	0	0
	0	0	0	0	0	0	0	0.0685636	0.201609	0.487221	0.819903	0.921191	0.7119	0.505582	0.383714	0.254773	0.111971	0.0246359	0	0	0	0	0	0	0	0	0	0	0	0	0	0	0	0	0	0	0	0	0	0	0	0	0	0	0	0	0	0.0218754	0.249852
	0	0	0	0	0.0227599	0.112663	0.363929	0.652563	0.743867	0.660974	0.578812	0.560064	0.523425	0.375884	0.151524	0.0251272	0	0	0	0	0	0	0	0	0	0	0	0	0	0	0.0116042	0.040636	0.186565	0.463845	0.624603	0.474539	0.200305	0.039598	0	0	0	0	0	0	0	0	0.151776	0.373467	0.388815
	0	0	0	0	0	0	0	0	0	0.0679441	0.255872	0.371108	0.252657	0.0659942	0	0	0	0	0	0	0	0	0	0	0	0	0	0	0	0	0	0	0	0.0455906	0.225193	0.375475	0.34312	0.176543	0.0570203	0	0	0	0	0	0	0	0	0	0
	0	0	0	0	0	0.0428451	0.230289	0.558796	0.830932	0.958717	0.919304	0.687409	0.398227	0.286864	0.280661	0.19358	0.0620238	0	0	0	0	0	0	0	0	0	0	0	0	0	0	0	0	0	0	0	0	0	0	0	0	0	0	0	0	0	0	0	0
	0	0	0	0	0	0	0	0	0	0	0	0	0	0	0	0	0	0	0	0	0	0	0	0	0	0	0	0.0721515	0.45772	1.00524	1.18203	0.992382	0.870935	0.888524	0.793552	0.551745	0.305603	0.17415	0.0887784	0.0208336	0	0	0	0	0	0	0	0	0
	0	0	0	0	0	0	0	0	0	0	0	0	0	0	0	0	0	0	0	0	0	0	0	0	0	0	0	0	0	0	0	0	0	0	0	0	0	0	0	0	0	0	0	0	0	0	0	0	0
	0	0	0	0	0	0	0	0	0	0	0	0	0	0	0	0	0	0	0	0	0	0	0	0	0	0	0	0	0.0478306	0.279145	0.511639	0.534538	0.368569	0.191535	0.0470307	0	0	0	0	0	0	0	0	0	0	0	0.0806816	0.15833	0.163763
	0	0	0	0	0	0	0	0	0	0	0	0	0	0	0	0	0	0	0	0	0	0	0	0	0	0	0	0.053222	0.379247	0.829758	0.999694	0.828553	0.565295	0.334393	0.181703	0.0938946	0.0225588	0	0	0	0	0	0	0	0	0	0	0	0
	0	0	0	0	0	0	0	0	0	0	0	0	0	0	0	0	0	0	0	0	0	0	0	0	0	0	0	0	0	0	0	0	0	0	0	0	0	0	0	0	0	0	0	0	0	0	0	0	0
	0	0	0	0	0	0	0	0	0	0.123467	0.356746	0.457455	0.329844	0.182349	0.134963	0.189566	0.222469	0.143414	0.0322524	0	0	0	0	0	0	0	0	0	0	0	0	0	0	0	0	0	0	0	0	0	0	0	0	0	0	0	0	0	0
	0	0	0	0	0	0	0.0859859	0.528816	1.1831	1.51217	1.37968	1.26198	1.22357	1.00573	0.592663	0.238672	0.0520928	0	0	0	0	0	0	0	0	0	0	0	0	0	0	0	0	0	0	0	0	0	0	0	0	0	0	0	0	0	0	0	0
	0	0	0	0	0	0	0	0	0	0	0	0	0	0	0	0	0	0	0	0	0	0	0	0	0	0	0.0341634	0.209006	0.526632	0.645501	0.519855	0.362506	0.231652	0.067118	0	0	0	0	0	0	0	0	0	0	0	0	0	0	0
	0	0	0	0	0	0	0.0485688	0.101786	0.220956	0.437441	0.555933	0.363998	0.105217	0	0	0	0	0	0	0	0	0	0	0	0	0	0	0	0	0	0	0	0	0	0	0	0	0	0	0	0	0	0	0	0	0	0	0	0
	0	0	0	0	0	0	0	0	0	0	0	0	0	0	0	0	0	0	0	0	0	0	0	0	0	0	0	0	0	0	0	0	0	0	0	0	0	0	0	0	0	0	0	0	0	0	0	0	0
	0	0	0	0	0	0	0	0	0	0	0	0	0	0	0	0	0	0	0	0	0	0	0	0	0	0	0	0	0	0	0	0	0	0	0	0	0	0	0	0	0	0	0	0	0	0	0	0	0
	Mean activity curve for track 1 below:
	0	0	0	0	0.00696246	0.0322294	0.100575	0.203692	0.286915	0.356299	0.442546	0.493037	0.410209	0.256926	0.139265	0.0841553	0.0454218	0.0203427	0.0063688	0.0012092	0	0	0	0	0.00161313	0.00447758	0.0100139	0.0385034	0.146836	0.289584	0.363648	0.344949	0.280782	0.210231	0.166369	0.122607	0.0608859	0.0190509	0.00703444	0.00166669	0	0	0	0	0	0	0.0135534	0.0451622	0.0801196
	Rows: 18 laps			Columns: Track bins (5-cm size each)
	Track 2, Day 1
	0	0	0	0	0	0	0	0	0	0	0	0	0	0	0	0	0	0	0	0	0.0541281	0.27323	0.447242	0.331991	0.0897682	0	0	0	0	0	0	0	0	0	0	0	0	0	0	0	0	0	0	0	0	0	0	0	0
	0	0	0	0	0	0	0	0	0	0	0	0	0	0	0	0	0	0	0	0	0	0	0	0	0	0	0	0	0	0	0.100731	0.241473	0.225038	0.0753961	0	0	0.0532699	0.175724	0.198187	0.0878967	0	0	0	0	0	0	0	0	0
	0	0	0	0	0	0	0	0	0	0	0	0	0	0	0	0	0	0	0	0	0	0	0	0	0	0	0	0	0	0	0	0	0	0	0	0	0	0	0.0251547	0.185712	0.503894	0.744857	0.680329	0.374961	0.104061	0	0	0	0
	0.535024	0.550532	0.537757	0.311662	0.180096	0.0590699	0	0	0	0	0	0	0	0	0	0	0	0	0.0804937	0.238582	0.534163	1.01244	1.48316	1.43362	0.823391	0.215508	0	0	0	0	0	0	0	0	0	0	0	0	0	0	0	0	0	0	0	0	0	0	0
	1.56789	1.70306	0.963093	0.362676	0.0624365	0	0	0	0	0	0	0	0	0	0.0444352	0.155333	0.252435	0.274929	0.25706	0.273741	0.484206	0.85595	1.12018	1.07458	0.792134	0.427915	0.189725	0.0864662	0.0342414	0	0	0	0	0	0	0	0	0	0	0	0	0	0	0	0	0	0	0	0
	0	0	0	0	0	0	0	0	0	0	0	0	0	0	0	0	0	0	0	0.065194	0.223041	0.395572	0.384108	0.230511	0.0842277	0.0280619	0	0	0	0	0	0	0	0	0	0	0.0893742	0.261838	0.406482	0.468959	0.391971	0.189167	0.0280906	0	0	0	0	0	0
	0	0	0	0	0	0	0	0	0	0	0	0	0	0	0	0	0	0.0919605	0.294986	0.589281	0.960947	1.16554	0.986646	0.644629	0.345529	0.251755	0.212801	0.18982	0.195779	0.201739	0.082432	0	0	0	0	0	0	0.0166429	0.0638576	0.292003	0.734406	1.12174	1.05262	0.64896	0.313941	0.140606	0.030341	0	0
	0.355804	0.343792	0.218447	0.145277	0.0328919	0	0	0	0	0	0	0	0	0	0	0	0	0	0	0	0	0	0	0	0	0	0	0	0	0	0	0	0	0	0	0	0	0	0	0	0	0	0	0	0	0	0	0	0
	0.154197	0.12339	0.0867809	0.0526353	0.018778	0	0	0	0	0	0	0	0	0	0	0	0	0	0	0	0.179413	0.73288	1.28706	1.27678	0.869431	0.573855	0.33538	0.147994	0.0579583	0.0115313	0	0	0	0	0	0	0	0	0	0	0.198407	0.546732	0.632148	0.337759	0.0716587	0	0	0	0
	0	0	0	0	0	0	0	0	0	0	0	0	0	0	0	0	0	0	0	0.0763402	0.269087	0.507132	0.650086	0.582045	0.35964	0.167831	0.0404223	0	0	0	0	0	0	0	0	0	0	0	0	0	0	0	0	0	0	0	0	0	0
	-0.0147993	0.0786315	0.219394	0.2466	0.256066	0.100874	0	0	0	0	0	0	0	0	0	0	0	0	0	0	0	0	0	0	0	0	0	0	0	0	0	0	0	0	0.0645074	0.193362	0.262522	0.293714	0.210308	0.239655	0.399695	0.536926	0.41149	0.171472	0.0293168	0	0	0	0
	0	0	0	0	0	0	0	0	0	0	0	0	0	0	0	0	0	0	0.136025	0.412538	0.742205	1.14275	1.38449	1.15554	0.726353	0.519044	0.370181	0.241258	0.24367	0.24978	0.267737	0.334113	0.387456	0.37279	0.236968	0.109005	0.0235748	0	0	0	0	0	0	0	0	0	0	0	0
	0	0	0	0	0	0	0	0	0	0	0	0	0	0	0	0	0	0	0.0261665	0.152257	0.553475	1.01637	1.01869	0.553322	0.154916	0.0212799	0	0	0	0	0	0	0	0	0	0	0.0423978	0.203946	0.468391	0.68865	0.743209	0.763168	0.650731	0.446372	0.284419	0.237696	0.241345	0.148388	0.0443158
	0	0	0	0	0	0	0	0	0	0	0	0	0	0	0	0	0	0.0268611	0.141884	0.320439	0.584479	0.957746	1.13311	0.950151	0.708462	0.464132	0.273518	0.13779	0.0614383	0.016592	0	0	0	0	0	0	0	0	0	0	0	0	0	0	0	0	0	0	0
	0	0	0	0	0	0	0	0	0	0	0	0	0	0	0	0	0	0.0404308	0.137474	0.412525	1.021	1.64881	1.68272	1.69288	1.28369	0.858898	0.460857	0.138487	0.0385382	0	0	0	0	0	0	0	0	0	0.0501435	0.198526	0.375671	0.487555	0.463341	0.288182	0.100084	0	0	0	0
	0	0	0	0	0	0	0	0	0	0	0	0	0	0	0	0	0.0468004	0.33802	0.914675	1.5451	1.94558	1.9564	1.95954	1.51061	0.992272	0.573832	0.384432	0.389291	0.399525	0.406733	0.248048	0.0720267	0	0	0	0	0	0.00512684	0.0209359	0.148675	0.341066	0.370287	0.195618	0.0386375	0	0	0	0	0
	0	0	0	0	0	0	0	0	0	0	0	0	0	0	0	0	0	0.0405551	0.171619	0.378453	0.68589	1.15928	1.46321	1.28168	0.743106	0.334396	0.0778486	0	0	0	0	0	0	0	0	0	0	0	0	0	0	0	0	0	0	0	0	0	0
	0	0	0	0	0	0	0	0	0	0	0	0	0.0553286	0.139163	0.178624	0.174187	0.16975	0.221713	0.265671	0.321457	0.460086	0.66475	0.79441	0.748011	0.630791	0.47293	0.31727	0.158777	0.042861	0	0	0	0	0	0	0	0	0	0	0	0	0	0	0	0	0	0	0	0
	Mean activity curve for track 2 below:
	0.538196	0.481369	0.201156	0.100167	0.0534021	0.0199452	0	0	0	0	0	0	0.00276643	0.0070843	0.00939515	0.0124332	0.020578	0.0507323	0.121934	0.249485	0.474292	0.717728	0.841323	0.756194	0.515483	0.273044	0.150424	0.0882479	0.0438192	0.0328827	0.040028	0.0413892	0.0383756	0.0243904	0.0145809	0.00809124	0.0205518	0.0535932	0.08642	0.107137	0.158816	0.217669	0.206503	0.119818	0.0464655	0.0190472	0.0145915	0.00949192	0.00385355
	Rows: 14			Columns: Track bins (5-cm size each)
	Track 3, Day 1
	0.485197	0.658115	0.48567	0.352641	0.387246	0.317108	0.103759	0.0294998	0	0	0	0	0	0	0	0	0	0	0	0	0	0	0	0	0	0	0	0	0	0	0	0	0	0	0	0	0	0	0	0	0	0	0	0	0	0.036759	0.125482	0.21631	0.270725
	0	0	0	0	0	0	0	0	0	0	0	0	0	0	0	0	0	0	0	0	0	0	0	0	0	0.0861823	0.294786	0.814547	1.10209	1.02363	0.945161	1.01374	0.87939	0.609751	0.373796	0.144582	0	0	0	0.0572731	0.243352	0.34115	0.286105	0.2141	0.225798	0.305444	0.538654	0.748549	0.764898
	0	0	0	0	0	0	0	0	0	0	0	0	0	0	0	0	0	0	0	0	0	0	0	0	0.0298297	0.15201	0.441443	0.757075	0.975024	0.972325	0.693963	0.281659	0.0481449	0	0	0	0	0	0.093431	0.355466	0.609132	0.504144	0.183608	0	0	0	0	0	0
	-0.097892	0.129554	0.309956	0.432095	0.324793	0.100981	0	0	0	0	0	0	0	0	0	0	0	0	0	0	0	0	0	0	0	0.090809	0.370429	0.767282	1.16528	1.16997	1.1713	1.14023	1.16741	0.842572	0.267032	0	0	0	0	0	0	0	0	0	0	0	0	0	0
	0	0	0	0	0	0	0	0	0	0	0	0	0	0	0	0	0	0	0	0	0	0	0	0	0	0.0296645	0.142532	0.346517	0.700911	0.86628	0.662401	0.332012	0.0892556	0.0596839	0.224571	0.393886	0.488926	0.267051	0.0451238	0	0	0	0	0	0	0	0	0	0
	0	0	0	0	0	0	0	0	0	0.21638	0.467927	0.455267	0.262206	0.0555882	0.0155939	0	0	0	0	0	0	0	0	0	0	0	0.0132385	0.0521069	0.278905	0.537337	0.60656	0.39484	0.138171	0	0	0	0	0	0	0	0	0	0	0	0	0	0.0970796	0.364078	0.783159
	0	0	0	0	0	0	0	0	0	0	0	0	0	0	0	0	0	0	0	0	0	0	0	0	0	0	0	0	0.0389106	0.169677	0.354788	0.530215	0.423569	0.14314	0	0	0	0	0	0	0	0	0	0	0	0	0	0	0.0712184
	0	0	0	0	0	0	0	0	0	0	0	0	0	0	0	0	0	0	0	0	0	0	0	0	0.015728	0.0571203	0.198823	0.363451	0.489476	0.535488	0.544342	0.552244	0.567111	0.749085	0.868859	0.811213	0.630244	0.343742	0.0958475	0	0	0	0	0.133553	0.363937	0.536451	0.653532	0.781727	1.02155
	0	0	0	0	0	0	0	0	0	0	0	0	0	0	0	0	0	0	0	0	0	0	0	0	0	0.104224	0.39101	0.767071	1.14283	1.4181	1.50383	1.50199	1.49557	1.08987	0.539871	0.143947	0.0407398	0	0	0	0	0	0	0	0.0321848	0.133933	0.291844	0.490211	0.611133
	0	0	0	0	0	0	0	0	0	0	0	0	0	0	0	0	0	0	0	0	0	0	0	0	0	0	0	0	0	0	0	0	0	0	0	0	0	0	0.0197047	0.0669815	0.236786	0.379019	0.302968	0.226916	0.249562	0.408414	0.601348	0.68087	0.519849
	0	0	0	0	0	0	0	0	0	0	0	0	0	0	0	0	0	0	0	0	0	0	0	0	0.0112004	0.0427125	0.188704	0.382427	0.521185	0.59001	0.572693	0.550849	0.544518	0.605583	0.666647	0.515726	0.267034	0.0747769	0.0204701	0	0	0	0	0	0	0	0	0	0
	0	0	0	0	0	0	0	0	0	0	0	0	0	0	0	0	0	0	0	0	0	0	0	0	0	0	0.0859804	0.375014	0.562911	0.465785	0.224681	0.0802591	0	0	0	0	0	0	0	0	0.0254365	0.0926143	0.156368	0.175642	0.219629	0.34836	0.513382	0.711911	0.963563
	0	0	0	0	0	0	0	0	0	0	0	0	0	0	0	0	0	0	0	0	0	0	0	0	0	0	0	0	0	0	0	0	0	0	0	0	0	0	0	0	0	0.0056867	0.0207614	0.0931755	0.217107	0.36798	0.436937	0.517391	0.80437
	0	0	0	0	0	0	0	0	0	0	0	0	0	0.0163177	0.0572685	0.211159	0.40984	0.559076	0.63889	0.479586	0.248864	0.0620509	0	0	0	0.0615241	0.235014	0.487172	0.833354	1.07727	1.10266	0.90722	0.573938	0.288481	0.237775	0.220398	0.255481	0.290563	0.180285	0.0494793	0.0144763	0	0	0.0262428	0.0951467	0.328769	0.619881	0.794366	0.794133
	Mean activity curve for track 3 below:
	0.131597	0.119511	0.0726921	0.0909128	0.091451	0.0479518	0.00741135	0	0	0.0166446	0.0367071	0.0319195	0.00926469	0	0	0.0143171	0.0236049	0.0336741	0.042256	0.0364077	0.0103418	0.00933385	0.028677	0.0452994	0.040726	0.056255	0.167437	0.336895	0.468151	0.524875	0.509321	0.457674	0.38687	0.28313	0.169811	0.12477	0.0974898	0.0507633	0.013812	0.0301693	0.0863781	0.106454	0.0787436	0.0566966	0.0899466	0.12339	0.212292	0.323866	0.38506
[truncated: 151 more columns]

## Sheet: 2b
	Raster plots (each cell normalized by its average activity) for each track, day 1
	Track 1, Day 1
	0	0	0	0	0	0	0	0	0	0.0546054	0.129651	0.188213	0.178031	0.17173	0.261394	0.41449	0.459951	0.369607	0.266414	0.227697	0.228531	0.256859	0.310622	0.351242	0.38889	0.617947	0.933128	0.915075	0.772711	0.687055	0.503583	0.212703	0.149153	0.18002	0.174568	0.151132	0.1724	0.204182	0.220082	0.317886	0.719254	1.14917	1.46249	2.16326	3.86133	6.02956	7.41992	7.80867	7.07332
	0	0	0.0052006	0.0165342	0.0276521	0.20283	0.51362	0.96492	1.54451	2.61373	4.39735	6.85453	9.18738	10.1465	9.39528	7.56032	5.62751	4.03278	3.10887	2.47434	1.93069	1.28472	0.81346	0.610836	0.566841	0.478663	0.391925	0.436966	0.803619	1.6774	3.27216	5.74138	8.04432	8.94015	8.23814	6.87637	5.46606	4.27481	3.25575	2.42498	1.64398	0.980114	0.585557	0.354571	0.187862	0.199591	0.268409	0.212972	0.125798
	0	0	0	0	0	0	0	0	0	0	0	0	0	0	0	0	0	0	0	0	0	0	0	0	0	0	0	0	0	0	0	0	0.0848532	0.265422	0.372696	0.294737	0.139995	0.035849	0	0	0	0	0	0	0	0.132692	0.42979	0.62809	0.596101
	0	0.0593467	0.120308	0.0963799	0.0224617	0	0	0.0233236	0.132247	0.213593	0.26844	0.394634	0.519686	0.418296	0.407078	0.921767	1.42138	1.70282	2.43016	3.07609	2.83366	2.21029	1.99397	1.81793	1.39239	0.894039	0.677474	0.701267	0.62792	0.420563	0.292176	0.492172	0.675785	0.895765	1.64419	2.52041	3.45629	4.27982	4.68693	4.75438	4.22747	2.73024	1.47749	1.0511	0.661637	0.292996	0.151608	0.0434295	0
	0.0127621	0.116133	0.455301	1.13304	1.75341	2.24132	2.78462	2.83102	2.09599	1.31491	0.842769	0.441172	0.208252	0.126299	0.0681644	0.0444485	0.0536906	0.0663109	0.0619365	0.144939	0.405765	1.15374	1.85017	2.28024	2.503	2.82249	2.79059	2.21585	1.28691	0.619875	0.306509	0.109129	0.0344991	0.0225084	0.0346243	0.154668	0.511601	1.23239	2.02152	2.64594	3.12069	3.77705	4.57878	5.0148	4.97581	4.72145	4.12113	3.01615	1.84344
	0	0	0	0.00427392	0.0977596	0.34109	0.659658	0.894389	0.950186	0.785736	0.511122	0.295731	0.189501	0.143253	0.0946884	0.0652502	0.0830484	0.249268	0.728108	1.53984	2.53044	3.37334	4.47867	5.27668	5.07428	4.18015	3.69339	3.32344	2.76223	2.11627	1.52086	0.991541	0.588363	0.407088	0.282076	0.184695	0.140947	0.163587	0.337057	0.858679	2.02129	2.88487	2.9028	2.91038	3.90817	5.18674	6.19962	6.22429	4.92264
	0	0.0856723	1.06232	1.67096	1.03104	0.0666997	0	0	0	0	0	0	0	0	0	0.0412153	0.174517	0.357557	0.338452	0.140647	0	0	0	0	0	0	0	0	0	0	0	0.0571332	0.161509	0.261984	1.83112	4.83582	9.5778	13.8645	13.4301	8.21589	4.17396	2.73857	1.75673	1.0093	0.720718	0.627366	0.529596	0.474353	0.458105
	0	0	0.0365261	0.356267	0.581671	0.417393	0.102042	0.0272901	0.0282582	0.157315	0.565484	1.17827	2.34798	5.05347	7.50128	7.12	4.77689	3.0841	2.48647	2.10185	1.47422	0.776922	0.433013	0.239375	0.141377	0.0497523	0	0	0.0620223	0.112529	0.337795	2.1533	4.39263	5.20317	4.26823	2.96555	1.47887	0.617845	0.270376	0.161424	0.0868129	0.0694997	0.0542663	0.0198435	0	0	0	0	0.0410082
	0.498952	0.830611	0.908641	0.93192	1.00318	0.930042	1.24569	1.65789	1.51339	0.993899	0.698313	0.320555	0.0456947	0	0.183612	0.459167	0.617646	0.446788	0.176103	0	0	0	0	0	0	0	0.0643158	0.371158	0.866561	1.16821	1.01278	0.58112	0.233721	0.139373	0.306064	0.438172	0.357099	0.21651	0.238501	0.344376	0.478992	0.487826	0.287264	0.0701548	0	0	0	0	0
	0	0	0	0	0.0674064	0.312026	0.973705	1.97203	2.77774	3.44947	4.28447	4.7733	3.9714	2.48741	1.34829	0.814742	0.439747	0.196946	0.0616589	0.0117067	0	0	0	0	0.0156173	0.0433493	0.0969483	0.372767	1.42158	2.80358	3.52062	3.3396	2.71836	2.03533	1.61068	1.18701	0.589461	0.18444	0.0681033	0.0161359	0	0	0	0	0	0	0.131216	0.437234	0.775671
	0.112699	0.18581	0.136733	0.37333	0.748853	0.893905	0.916491	1.10935	1.76831	2.88544	4.54344	7.64936	10.322	10.0728	7.89746	5.52179	3.03037	1.2605	0.535338	0.203263	0.073685	0.0267765	0.0306138	0.134769	0.331576	0.517793	0.990455	1.39234	1.37779	1.15036	2.01046	4.13859	5.06604	3.86102	2.07704	1.03591	0.322211	0.177343	0.126372	0.0615181	0.00922818	0	0	0	0	0	0	0	0
	3.02739	2.64137	1.054	0.600563	0.566416	0.420867	0.249091	0.182157	0.168849	0.0861595	0.0216141	0	0	0.0844445	0.139225	0.157817	0.625129	1.56959	2.57281	3.79335	4.55541	4.71228	4.52882	4.51955	4.39819	4.17707	3.26678	2.08524	1.07879	0.478354	0.351644	0.630652	1.02329	1.11013	0.776244	0.557993	1.38801	3.76569	6.35443	7.09682	6.93653	7.75295	7.32282	4.77931	2.58672	2.00907	1.9985	2.26425	2.11125
	3.55173	2.98659	0.976729	0.297327	0.104304	0.040991	0.00709973	0	0	0	0	0	0	0	0	0	0	0.0140681	0.105441	0.213133	0.18688	0.0634638	0	0	0	0	0	0	0	0	0	0	0	0	0	0	0	0	0	0	0	0	0	0	0	0	0	0	0
	0	0	0.0874098	0.144114	0.161895	0.148004	0.245397	0.238488	0.129366	0	0	0	0	0	0	0.188643	1.01355	2.55106	4.61121	6.03095	5.40779	3.2458	1.73125	1.22604	1.24409	1.32086	1.0961	0.641259	0.374028	0.160797	0	0	0	0.0438065	0.198083	0.700173	2.04536	4.74034	7.2423	7.77103	6.1301	4.15965	3.33117	3.17555	2.5703	1.74909	1.17427	0.645118	0.33118
	0.0775724	0.122645	0.166675	0.155503	0.102273	0.227998	0.658419	1.08572	1.20012	1.06935	0.893032	0.727718	0.538283	0.328191	0.179844	0.154035	0.136628	0.134037	0.187523	0.291199	0.456984	0.786992	1.59158	2.55634	3.37751	4.3983	5.50607	5.74503	4.88281	3.54985	2.40455	1.74739	1.33289	0.994655	0.69836	0.454873	0.325632	0.301704	0.255844	0.313775	0.740971	1.63219	2.66659	3.89957	5.42243	7.1164	8.55161	9.26333	8.59083
	0	0	0	0	0	0	0.0421268	0.477573	1.88764	3.27233	4.40519	5.61289	6.46433	5.14604	2.94218	1.36443	0.851889	0.560849	0.510967	0.389476	0.205321	0.0598375	0.100745	0.222419	0.479552	0.854693	1.46158	2.88633	4.67632	6.12498	8.01658	10.2453	10.5018	7.85262	4.67024	2.64821	1.86202	1.35676	1.01984	0.690581	0.439544	0.15037	0.0189798	0	0	0	0.0114091	0.0517134	0.184334
	0	0.0171646	0.0687057	0.125749	0.239993	0.602195	1.14742	1.34573	1.07374	0.680165	0.489582	0.40925	0.385727	0.443191	0.495942	0.405148	0.208942	0.0712769	0	0	0	0	0	0.0437349	0.0721066	0.121539	0.175095	0.168041	0.0683295	0.0130476	0	0	0	0	0	0	0.0134985	0.0439567	0.0998234	0.158617	0.292175	0.402586	0.573059	1.14983	2.03781	2.93364	3.24168	2.70811	1.74509
	0.469935	0.492743	0.355547	0.367637	0.318281	0.179881	0.0330342	0	0	0.0246637	0.157676	0.263292	0.291365	0.812895	1.49369	1.55748	1.08166	0.730148	0.471841	0.320126	0.327246	0.3664	0.278532	0.0960932	0.0124676	0	0	0.0170658	0.110974	0.214119	0.310552	0.454054	0.566961	0.606549	0.560378	0.438193	0.229387	0.0794259	0	0	0	0	0	0	0.0191302	0.0771399	0.12672	0.1384	0.216371
	0.201844	0.332785	0.201844	0	0	0	0	0	0	0	0	0	0.0782372	0.417386	1.09203	1.64128	2.06169	2.12531	1.89521	1.55988	2.00058	3.63088	6.24885	7.25713	6.5155	5.51907	3.95863	2.35294	2.25019	2.8824	2.68177	2.99926	4.16483	5.55766	5.42338	5.96418	6.99569	6.63571	6.06143	6.52449	5.632	3.78639	2.95222	2.27552	1.61704	1.14697	1.37123	1.84508	1.96072
	0	0	0	0	0	0	0	0	0.00971223	0.0504969	0.227831	0.539018	0.899887	1.16335	1.39405	1.50549	1.22037	0.673625	0.489921	0.556205	0.513179	0.33828	0.219844	0.154025	0.265363	0.318556	0.235098	0.0907677	0.213341	1.18322	2.1918	2.3209	1.62806	1.00184	0.756598	0.793771	0.614896	0.51098	0.704808	0.876404	1.03272	1.41549	1.85753	2.15277	2.18567	2.03248	1.91997	2.03414	2.35609
	0.20381	0.614111	1.08351	1.58027	1.63816	1.14956	0.709384	0.72404	0.703914	0.685447	0.612303	0.602051	0.548768	0.467322	0.271008	0.126436	0.0231017	0	0	0	0	0.0257531	0.0785616	0.10454	0.174105	0.334538	0.574451	0.790703	1.21552	1.65305	2.11397	2.24624	1.62806	0.599468	0.12206	0.145071	0.30405	0.545984	0.745187	0.815563	0.82467	0.868912	1.00441	1.37878	1.95352	2.58287	3.19203	3.1641	2.60571
	0.00773199	0.0283315	0.0423961	0.0481859	0.102065	0.211937	0.396584	0.593701	0.817946	0.995489	0.94248	0.665228	0.431096	0.283095	0.197416	0.250518	0.558578	1.43499	2.35687	2.86525	2.95473	2.72408	2.3899	2.33706	2.45702	2.33275	2.05876	1.63267	1.51118	1.28517	0.794047	0.340563	0.230522	0.171062	0.231554	0.765327	1.80863	3.28814	4.84582	6.33027	7.08552	6.36015	4.71133	3.26711	2.26786	1.51727	1.1324	0.850102	0.639666
	0	0.0124042	0.0932998	0.184638	0.215685	0.535753	0.944829	1.68573	2.97339	3.78551	3.63349	3.05902	2.16247	1.12882	0.714669	0.590091	0.507741	0.555108	0.517917	0.299746	0.0738444	0.0153846	0	0	0	0	0.0791691	0.469295	1.79341	3.1282	3.66607	3.73651	3.71272	3.03607	1.99731	1.00646	0.354977	0.345558	0.533003	0.534605	0.330707	0.149855	0.0163472	0.0459763	0.142797	0.25731	0.473774	1.33808	3.52493
	0	0	0	0	0	0	0	0	0	0	0	0	0	0.275399	0.705358	0.996668	0.831612	0.429356	0.0742478	0	0	0	0	0	0	0	0	0	0	0	0	0.236486	1.6177	3.04301	3.32758	2.99309	2.90323	2.45651	1.68588	1.20808	1.11781	0.95294	0.494745	0.286503	0.29222	0.282771	0.195684	0.0839784	0
	0.179804	0.767122	1.66939	1.98405	1.55145	0.925111	0.536718	0.241081	0.101786	0.0211071	0.0060196	0.0217586	0.137391	0.527633	1.37247	2.65361	3.61244	3.52922	2.58463	1.91862	1.77363	1.59418	1.0881	0.631385	0.301256	0.0920599	0.0272988	0.0235945	0.0382371	0.0840561	0.2725	0.900912	1.98829	3.26211	4.26187	5.30898	5.90274	5.19488	3.48653	2.10731	1.25565	0.711308	0.427311	0.280173	0.179166	0.0989166	0.0768029	0.07625	0.0852489
	0.871906	0.807602	0.365064	0.180669	0.108155	0.0583064	0.0989914	0.159688	0.282353	0.891185	2.44172	5.10214	7.38666	7.95331	6.81941	4.91455	2.84505	1.31323	0.447122	0.0707767	0	0	0	0	0	0	0	0	0.0969237	0.235594	0.331631	0.876044	1.81171	2.40764	2.30259	1.85685	1.23767	0.639766	0.21597	0.0252269	0	0	0	0	0	0	0.0250796	0.0972727	0.209616
	0.0446453	0.0736076	0.0446453	0	0	0.0181679	0.290254	0.513838	0.42743	0.161272	0.0574776	0.0434859	0.286248	1.4372	3.26935	3.96725	2.76336	1.18756	0.362461	0.0743415	0.0477591	0.186026	0.249682	0.148569	0.0955868	0.297974	0.627015	0.704202	0.561349	0.496188	0.425573	0.186376	0.376519	1.52394	2.80909	3.42134	2.74157	1.49338	0.680532	0.539036	0.298803	0.265387	0.575955	0.807978	0.718888	0.463052	0.252815	0.150902	0.115682
	0.0304127	0.0501421	0.0304127	0	0	0	0	0	0	0	0	0	0	0.404141	1.93812	5.41487	8.80711	9.06018	5.94632	2.66236	0.92207	0.489359	0.367302	0.255631	0.195374	0.209597	0.216863	0.152088	0.0609892	0	0	0	0	0.0603017	0.552862	1.60387	2.12793	1.58606	0.774015	0.347413	0.093658	0	0	0	0	0	0	0	0.0754901
	0.528725	0.728257	0.738283	0.764226	0.898162	1.44269	2.35921	4.10074	6.6896	10.2576	12.4757	11.4087	7.64728	4.03759	1.75838	0.920685	0.556092	0.309227	0.300585	0.283027	0.213973	0.176411	0.139269	0.182148	0.230074	0.169864	0.147247	0.457336	0.942961	1.70666	2.3304	2.32816	1.76544	1.27262	0.976894	0.776757	0.592357	0.511325	0.45222	0.312229	0.22448	0.230906	0.297343	0.47106	0.762392	0.868301	0.685001	0.45613	0.4754
	0	0.108402	0.281176	0.38768	0.528458	0.628467	0.608883	0.428904	0.242991	0.0685964	0.025678	0	0	0	0	0	0	0	0	0	0	0.0629403	0.232289	0.393974	0.633105	1.37703	2.10846	1.87784	0.890586	0.198058	0	0	0	0	0	0	0	0	0	0	0	0	0	0	0	0	0	0	0
	0	0.0553114	0.0911931	0.0553114	0	0.185063	0.589481	0.818703	1.00246	1.44975	2.14748	3.43706	4.60375	4.37043	3.45369	2.79862	2.13433	1.32203	0.771485	0.422471	0.388553	0.5357	1.04015	1.3953	1.46287	2.45985	4.88479	6.02595	5.38548	5.91698	8.88617	10.763	10.0142	7.28361	4.12671	1.72739	0.814639	0.535114	0.380765	0.255941	0.150621	0.18638	0.277322	0.227209	0.0888701	0	0	0.110562	0.366508
	0.713216	1.55549	1.57699	1.30856	1.29844	0.891821	0.28367	0.0655103	0	0	0	0	0	0	0	0	0	0	0	0	0	0.0161668	0.162708	1.42452	2.91196	2.91697	1.44167	0.374786	0	0	0	0	0	0	0	0	0	0	0	0	0	0	0	0	0	0	0	0	0
	0.290535	0.303673	0.126651	0.0063211	0	0	0	0.111441	0.544893	0.915839	1.11314	1.86441	3.26844	3.91419	3.20891	1.84487	0.764475	0.215139	0.0717439	0.212841	0.338508	0.210642	0.0140825	0	0	0	0	0	0.0301129	0.151561	0.702701	2.05717	3.09518	2.82005	1.7686	0.958717	0.378016	0.0835908	0.0440018	0.14688	0.209783	0.183795	0.297993	0.428977	0.35614	0.340952	0.484993	0.390925	0.335896
	0.108049	0.268457	0.482484	0.72224	1.05954	1.17734	0.956792	0.481237	0.14074	0	0	0	0.0443501	0.115431	0.219289	0.807286	2.72318	4.52046	4.43776	2.82052	1.46966	0.688692	0.419882	0.249963	0.0983065	0	0	0	0	0	0.104955	0.425387	0.714167	1.48882	4.20911	7.32992	8.21854	6.35766	3.84977	2.02694	1.24006	0.752428	0.45205	0.394759	0.370706	0.385455	0.405208	0.324891	0.121564
	3.96446	4.58004	2.69919	1.2149	0.947784	0.492883	0.410096	0.388042	0.203428	0	0	0	0	0	0.0438631	0.517829	1.19205	2.63802	5.10275	6.33298	5.38667	3.49895	2.59756	1.92441	1.28873	0.386501	0.137939	0	0	0	0	0	0	0	0	0	0.566548	1.44029	1.82061	1.67275	1.31072	0.718372	0.215428	0.0650505	0	0	0	0	0.167293
	0	0	0	0	0	0	0	0	0	0	0	0	0	0.0537541	0.391341	1.02626	1.55428	2.29134	3.13462	3.12045	2.33258	1.46863	0.653807	0.0742209	0	0	0	0	0	0	0	0	0	0.0897189	0.454393	1.22641	2.90822	5.75234	7.45301	5.98721	2.87499	0.973992	0.381598	0.204455	0.0388185	0	0.102815	0.36206	0.552516
	0	0	0	0	0	0	0.018144	0.111125	0.353146	0.876807	1.7401	3.37956	5.79083	6.59523	4.70181	2.26295	1.27142	1.21481	1.16146	0.763196	0.439218	0.666783	1.39225	1.71341	1.25695	0.936707	1.86997	4.15254	6.17654	7.21377	9.50449	13.0376	15.0442	13.0058	8.04974	3.30947	1.24599	0.552027	0.283535	0.161445	0.0464527	0	0	0	0	0	0	0.0624745	0.181228
	0.0165928	0.0273568	0.0165928	0	0	0	0.0824177	0.342359	0.640058	1.06165	1.73189	2.53016	2.45051	1.46681	0.536064	0.295322	0.285165	0.326836	0.408267	0.377015	0.338535	0.390951	0.583843	0.913279	1.22996	1.23363	1.14297	2.30714	3.62194	3.62542	3.07031	2.93128	2.12514	1.04036	0.436302	0.147437	0	0	0.0283058	0.079564	0.143537	0.199091	0.235315	0.229575	0.38018	0.751694	0.995296	0.931366	0.703767
	0	0	0.539461	0.889421	0.539461	0	0	0	0	0.0555218	0.141388	0.293658	0.849549	1.34642	2.115	2.62264	2.42862	2.2722	2.32549	1.78508	1.40772	1.35748	0.945296	0.673981	0.964863	0.955757	0.519419	0.0407072	0	0	0	0	0	0	0	0	0	0	0	0	0	0	0	0	0	0	0	0	0.0285904
	0	0.0629267	0.103749	0.0845088	0.351429	0.74551	0.874719	0.662999	0.460913	0.281286	0.194319	0.157125	0.265155	0.365243	0.270649	0.0824018	0	0	0.081631	0.348809	0.701795	1.0657	1.43212	1.69835	2.26865	3.32978	4.20759	4.30237	3.34764	1.81523	0.87038	0.707621	0.573236	0.419729	0.368892	0.283999	0.236082	0.253162	0.397815	0.743892	1.06272	1.07513	1.19053	1.85511	2.79532	3.69049	4.56535	4.69435	3.79248
	0	0	0	0	0	0	0.0214541	0.134324	0.311167	0.394237	0.575246	1.0232	1.59695	2.17971	2.59539	2.57115	2.09072	1.40862	0.810784	0.666509	0.727321	0.636939	0.420427	0.257125	0.140897	0.0682826	0.0262322	0	0	0	0	0.278154	0.686352	1.08937	1.42183	1.42449	0.952081	0.536766	0.579014	0.751356	0.962037	1.36495	1.91034	2.02336	1.86882	1.6496	1.32407	0.75466	0.483597
	0.0475539	0.0784031	0.0475539	0.15148	0.30067	0.235436	0.0509218	0	0	0.23994	0.939944	1.44648	1.64827	2.61239	3.61837	3.36231	2.60545	2.33935	2.39565	2.03048	1.20839	0.393523	0.138898	0	0	0.134229	0.411136	0.503078	0.417286	0.566829	0.881317	1.31407	1.39575	0.946979	0.360671	0.163382	0.0458953	0	0	0	0	0	0	0	0	0	0	0	0
	0	0.0616558	0.272314	0.626925	1.02879	1.42201	1.58234	1.24714	0.671056	0.352655	0.573301	0.839966	0.82353	0.530676	0.295723	0.225417	0.285411	0.362621	0.43658	0.535189	0.589099	0.580616	0.511906	0.540307	0.570716	0.593563	0.473842	0.236877	0.0815424	0.164346	0.262497	0.543226	1.05021	1.65895	2.02046	2.0872	1.95074	1.81601	1.57847	1.36722	1.31253	1.54379	1.92997	2.06373	1.81105	2.05836	2.82144	2.70333	1.56885
	0	0.333837	0.730292	0.86387	0.672614	0.643203	1.32462	3.23521	4.05119	3.82374	4.2184	5.09593	4.9717	4.72641	4.92859	4.37402	2.72482	1.05112	0.538728	0.570015	0.691309	0.654925	0.580672	0.512053	0.378589	0.426957	0.44873	0.22342	0	0.359506	0.877002	1.29907	1.75249	2.25594	2.65242	2.63636	2.0076	1.17185	0.76093	0.504392	0.244068	0.0692826	0	0	0	0	0	0.109734	0.456426
	0	0.0685637	0.113042	0.0685637	0	0	0	0	0	0	0.125064	0.696583	1.9322	2.56327	2.01911	1.29361	0.990421	0.679597	0.638711	0.601786	0.267462	0	0	0	0	0	0	0	0	0	0.0435532	0.333206	0.759968	0.913195	0.71395	0.438214	0.20076	0.0430475	0	0	0	0	0	0	0	0	0	0	0
	0.173662	0.377899	0.664388	0.865092	0.864766	0.498978	0.173224	0	0.245905	0.853788	1.2549	1.06726	0.736389	0.679486	0.562036	0.270898	0.180688	0.775951	1.43582	1.4558	0.924419	0.479424	0.39925	0.462601	0.677667	0.950394	0.839714	0.293038	0	0	0.195686	0.571013	1.16076	1.48486	1.084	0.320513	0	0	0	0	0	0	0	0	0.17931	0.542392	0.70882	0.449011	0.122671
	0.155369	0.094236	0	0	0	0	0.146311	0.714345	1.48609	1.79247	1.64193	1.46619	1.27307	0.917875	0.628777	0.41032	0.195341	0.0356669	0	0.0422041	0.210105	0.595677	1.16466	1.85007	2.45356	2.36678	1.83448	1.45698	1.99942	2.88609	3.60066	3.66501	3.0112	1.75319	0.846675	0.480594	0.232188	0.0865233	0.199931	0.591692	1.04633	1.08383	0.937486	1.07628	1.56189	2.19865	3.19915	4.71574	6.13192
	0.185204	0.305349	0.185204	0	0	0	0	0	0.107699	0.380052	0.730702	1.35151	1.8838	2.1476	1.88508	1.29309	0.52611	0.144313	0	0	0.262997	0.635989	0.596665	0.20238	0	0	0.20977	0.525257	0.96956	1.33656	1.43995	1.56966	1.52588	0.882554	0.150503	0	0	0	0	0	0	0.109315	0.388111	0.513765	0.309626	0.0617113	0.141875	0.610506	1.02412
	0	0	0	0	0	0	0	0	0	0	0	0	0	0	0	0	0.48445	2.8286	6.33577	8.01932	6.10624	4.21956	4.46446	5.47005	4.11164	1.68731	0.0952831	0	0	0	0	0	0	0.0956253	0.759405	1.62089	2.01254	1.68018	3.94196	7.80692	8.61308	5.25583	2.93623	2.00357	1.04522	0.124706	0	0	0
	20.459	14.2179	2.59675	1.69318	1.48242	0.852782	0.324036	0	0.216487	1.15076	2.38891	2.64912	2.1223	2.16863	2.43609	1.95381	0.96447	0.503202	0.486899	0.409158	0.10923	0	0	0	0	0	0	0	0	0	0	0	0	0	0.778505	1.56173	1.60322	0.881714	0.366053	0	0	0	0	0	0	0	0.140975	0.403297	1.17807
	0.118516	0.246558	0.202861	0.0511583	0	0.0454317	0.214122	0.504747	1.33879	3.45214	8.63587	15.0154	16.4084	11.1542	5.28192	2.61241	1.5394	0.759269	0.384455	0.707677	0.845534	0.494246	0.049239	0	0	0	0	0	0.207159	0.808466	2.5769	4.41306	4.38655	2.57068	1.07406	0.399597	0.222844	0.190193	0.120718	0.0355794	0	0	0	0	0	0	0	0	0
	2.34904	3.57883	3.44831	2.20675	0.883767	0.742859	0.676592	0.465744	0.995087	2.81083	5.10415	6.14115	5.51118	3.58344	1.67705	1.34216	3.87187	6.62438	6.61161	4.13423	1.91284	0.818712	0.358267	0.162928	0.0406682	0	0	0	0.129971	0.436253	1.3372	2.26916	2.59578	2.98801	4.90177	5.44044	3.86213	2.1169	1.65569	1.32715	1.06193	0.686299	0.61193	0.663869	0.357894	0.0661815	0	0	0
	0.0237454	0.0144023	0.0376228	0.0620295	0.0376228	0	0	0	0	0	0	0	0	0.00887251	0.202827	0.591595	1.0124	1.2615	1.35545	1.30282	1.22137	1.03394	0.834064	0.693095	0.700407	0.716883	0.535243	0.293189	0.252071	0.295893	0.226287	0.172472	0.131448	0.351025	0.862332	1.1297	0.932754	0.708041	0.633813	0.62179	0.709285	1.00698	1.17808	0.895992	0.396835	0.136544	0.0498356	0.00563853	0
	0.354705	0.375072	0.28994	0.391805	0.583149	0.625724	0.460867	0.293072	0.192702	0.15798	0.167669	0.21119	0.23408	0.192432	0.0803452	0	0	0.0163242	0.0629812	0.148559	0.305974	0.514373	0.772397	1.00754	1.1538	1.13761	0.960404	0.733046	0.679563	0.742984	0.641516	0.426614	0.292241	0.243076	0.185535	0.206323	0.24127	0.248539	0.228214	0.279287	0.480338	0.843857	1.16405	1.40354	1.75208	2.3111	2.9864	3.18015	2.73836
	1.33541	1.63371	1.73202	1.90778	2.07209	2.25428	2.77376	3.00259	3.50453	3.65926	3.06137	1.85576	1.18583	0.798598	0.506534	0.252309	0.118921	0.040967	0	0	0	0	0	0	0.057022	0.30796	0.709902	1.73805	3.17432	4.68763	5.9607	6.31457	5.10974	3.26834	1.97333	1.1917	0.678201	0.333635	0.316166	0.358945	0.382167	0.603756	1.05824	1.4946	1.87783	2.55673	3.66265	4.61325	4.96638
	0.160711	0.111087	0.0282988	0.0251249	0.015239	0	0	0	0	0.0458473	0.185819	0.394119	0.724366	1.98042	3.49614	3.5242	2.6356	2.73432	3.11249	2.54527	1.41653	0.508967	0.0711807	0	0	0	0	0	0	0.14019	0.481286	0.655943	0.519918	0.295918	0.182497	0.0876864	0.035786	0	0	0	0	0	0	0	0	0	0	0	0
	0.305025	0.457975	0.555945	0.4721	0.252977	0.0549722	0.0841267	0.183758	0.306065	0.282395	0.129392	0.025141	0	0	0	0	0	0	0.0760566	0.283173	0.36523	0.231748	0.163181	0.274752	0.292212	0.162418	0.0388168	0	0	0	0	0	0	0	0.163557	0.478149	1.36235	2.55489	3.58284	3.71524	2.76763	1.5077	0.896994	0.6698	0.398825	0.474908	0.870055	1.25847	1.4386
	0.088377	0.123419	0.190791	0.27377	0.307524	0.350634	0.515904	0.67276	0.60275	0.34058	0.153084	0.166424	0.206335	0.164857	0.0961484	0.0702527	0.0603201	0.0465453	0.0390779	0.0523723	0.18722	0.421671	0.905963	1.7476	2.4448	2.77622	2.7447	2.42553	1.72886	1.08557	0.607522	0.407758	0.265236	0.139018	0.0438121	0.0894612	0.214093	0.34284	0.397065	0.4644	0.892763	1.80764	2.87886	3.79136	4.54742	5.45943	6.23133	5.85347	4.26197
	0.700984	1.16259	1.14634	1.01028	1.04284	0.647907	0.260882	0.0486579	0.00639154	0.0292864	0.0633365	0.111289	0.317054	0.986754	2.62391	5.53535	8.47955	9.39619	7.81	5.72923	4.252	3.12684	2.01855	1.34006	0.90875	0.572044	0.312092	0.198941	0.187793	0.193488	0.182993	0.165022	0.344102	0.946802	2.5999	4.34273	5.22851	5.17579	4.50031	3.06883	1.76316	1.11066	0.797749	0.609491	0.443999	0.294491	0.100257	0.0200018	0
	0.0355485	0.104208	0.182296	0.248175	0.261337	0.203913	0.136627	0.15749	0.179469	0.124765	0.03459	0.00922721	0.0620162	0.150753	0.172047	0.115409	0.0807652	0.0774103	0.113633	0.250988	0.567133	0.977651	1.31732	1.535	2.05258	3.13782	4.18491	4.11097	3.03566	1.98192	1.45498	1.07168	0.695764	0.416606	0.233442	0.110703	0.1089	0.261441	0.45843	0.679702	0.887443	1.12189	1.35586	1.61757	2.0537	2.77808	3.68972	4.30282	4.07533
	0	0	0	0	0	0	0.00720686	0.0868207	0.446312	0.950891	1.49274	2.45151	2.7643	1.89975	0.843699	0.477989	0.183717	0.0399923	0.0489075	0.107108	0.150997	0.122829	0.0933022	0.0826285	0.145121	0.323356	1.81601	3.51936	4.33537	4.9577	6.48846	7.42255	6.83483	5.09708	3.34799	2.0275	1.02046	0.59466	0.520006	0.346623	0.134331	0.0530698	0.016522	0	0	0.0439204	0.23837	0.885577	1.97777
	0.122783	0.482342	0.968511	1.67449	1.92077	1.49046	0.936161	0.946069	1.15341	1.42097	1.37116	1.03795	0.751409	0.725799	0.626359	0.38584	0.154387	0.0555331	0	0	0	0	0	0.0185179	0.126046	0.36994	0.662421	0.911378	1.15562	1.51485	2.27126	2.60306	1.99923	1.06253	0.630836	0.409045	0.267647	0.123352	0.0260941	0.0749633	0.477507	0.863026	0.930404	0.991311	1.37395	1.94262	2.70314	3.34171	3.35766
	0.330709	0.282099	0.178683	0.243662	0.262574	0.161876	0.105832	0.0895165	0.0667294	0.105684	0.26326	0.35598	0.342054	0.809303	1.4019	1.42839	1.09368	0.949607	0.667732	0.33588	0.174092	0.163238	0.159166	0.15047	0.134577	0.115047	0.0638394	0.0171306	0	0	0	0	0.227425	1.04674	2.39743	3.24823	2.92557	1.92355	1.10331	0.651934	0.548708	0.61324	0.596997	0.574251	0.666144	0.793438	0.723097	0.578123	0.483658
	0	0	0	0	0	0	0	0	0	0.0887175	0.239867	0.243033	0.129913	0.256167	0.485532	0.497118	0.67997	2.46923	5.17442	6.06271	4.62214	3.11525	2.04581	1.13325	0.842076	1.29179	1.41834	0.956948	0.35936	0.105867	0.0159198	0	0	0.0257822	0.132168	0.558905	1.71053	3.69741	6.0851	7.29777	6.34624	4.60905	3.50732	2.89999	2.21587	1.5802	1.02645	0.685836	0.382408
	3.69476	4.74137	3.23828	1.73115	1.42918	0.879866	0.520578	0.28044	0.0941933	0.108708	0.225876	0.25525	0.130085	0.0545757	0.120017	0.559098	1.41872	2.42145	4.75119	6.72456	6.57315	4.67507	3.32974	2.00582	1.22298	0.799171	0.651664	0.42459	0.235701	0.0709221	0	0	0.158919	0.320129	0.273919	0.0897442	0.0645382	0.504753	0.961034	0.909646	0.557365	0.610023	0.675834	0.593252	0.418225	0.314488	0.182882	0.1256	0.141506
	0.326358	0.242454	0.0515012	0.0127612	0	0	0	0	0.0110203	0.0289519	0.0870426	0.208717	0.270465	0.230137	0.425906	0.879792	1.04509	0.706029	0.344915	0.257478	0.219334	0.095693	0.00392539	0	0	0	0	0	0	0	0	0.0175367	0.0596678	0.0799875	0.0851	0.232147	0.355973	0.273877	0.0983517	0.0335781	0.0056504	0	0	0	0	0	0	0.0193998	0.0566977
	0.10573	0.156456	0.099405	0.0156924	0	0	0.0694073	0.625957	1.81642	3.24568	4.83963	6.56735	6.7641	4.94904	2.72154	1.41025	0.802959	0.654295	0.468394	0.216172	0.0962586	0.142407	0.252458	0.274241	0.289218	0.572937	1.4297	2.82039	4.49374	6.21864	8.41168	10.1694	10.501	8.57197	5.2793	2.46911	1.36575	1.04574	0.83356	0.606615	0.411031	0.30972	0.187074	0.0541001	0.0101535	0	0	0	0.050719
	0	0	0	0	0	0	0	0	0	0.0334623	0.202838	0.354957	0.27632	0.138784	0.342036	0.91153	1.51997	2.20517	2.62382	2.47512	2.26556	2.44916	2.44309	2.19389	1.83153	1.1873	0.494049	0.213158	0.206187	0.216892	0.379514	0.543741	0.546869	0.648282	1.19029	1.98989	3.01116	5.11928	6.42884	5.67109	4.11531	3.01434	1.6197	0.66135	0.407227	0.279689	0.252111	0.259963	0.182241
	0.202601	0.176037	0.0774105	0.0423212	0.0202425	0	0	0	0.0165734	0.0510234	0.17531	0.750456	2.21418	3.99816	5.37204	6.20068	6.21976	5.13458	3.44416	2.02828	1.12369	0.665514	0.394741	0.298474	0.1928	0.106571	0.102548	0.14907	0.147873	0.203667	0.341917	1.15999	3.1234	5.32494	6.72514	7.57267	7.67193	6.54584	4.69251	3.0251	1.79352	1.05265	0.573529	0.276952	0.128081	0.0821111	0.0482547	0.0570502	0.123173
	0.0596005	0.045409	0.0189998	0.0627346	0.254223	0.462757	0.846492	1.80735	2.92136	3.4344	3.93514	4.21825	3.34482	1.7574	0.764041	0.363133	0.182124	0.0619873	0	0	0	0	0	0	0.00798795	0.303303	0.847898	1.48834	1.77824	1.95158	1.93253	1.66539	1.02946	0.51583	0.210121	0.130409	0.134056	0.119197	0.0593859	0.00913252	0	0	0	0	0.00701282	0.0563233	0.236394	0.45937	0.502054
	0.778367	1.09472	1.2712	1.61008	2.01792	2.22898	2.73849	3.64166	4.44782	4.17825	2.96292	1.85145	1.11291	0.530323	0.197897	0.0858031	0.0275692	0	0	0	0	0.0132068	0.216485	0.622321	1.35576	2.13342	3.0273	4.00969	4.58367	4.29825	3.63267	2.86114	1.98207	1.19282	0.61013	0.300962	0.194948	0.191608	0.277108	0.418461	0.61763	1.24139	2.77532	4.5786	5.35717	5.02675	4.70852	4.97016	5.57435
	0	0	0	0	0	0	0	0.0605491	0.319981	0.934987	1.97828	3.46872	5.30122	5.85184	4.28365	2.14871	1.25646	1.12084	0.92958	0.681529	0.720876	0.900803	0.984305	0.901205	0.854526	0.901721	1.71363	3.20051	4.74621	6.1445	8.60208	11.3548	12.0743	9.77392	5.99591	3.04617	1.66326	1.20022	0.790208	0.433446	0.153956	0.0806976	0.0468068	0.00963632	0	0.0454367	0.141506	0.187633	0.217529
	0.309037	0.212728	0.265517	0.506192	0.408284	0.111881	0.0498809	0.301946	0.77193	1.26409	3.19307	6.03312	7.44794	5.95786	3.47635	1.55725	0.8103	0.449719	0.386832	0.382698	0.212627	0	0	0.154703	0.336567	0.289082	0.0815049	0	0	0	0.0584043	0.364369	0.740319	0.663656	0.239931	0	0	0	0	0	0	0	0	0	0	0	0.0671313	0.344944	1.36837
	0.0264379	0.258303	0.742197	1.27505	1.20106	0.808421	0.887744	1.40512	1.31617	0.690496	0.490929	0.664553	0.685796	2.71372	5.51915	5.51712	3.30576	1.99024	1.25377	0.669321	0.389084	0.141237	0.12555	0.407758	0.613987	0.63755	1.1716	2.35612	2.6549	1.74092	1.40459	2.17711	2.07903	0.984164	0.297376	0.21491	0.0703044	0	0	0	0	0	0	0.302241	0.558231	0.401032	0.0599198	0	0
	0	0.040031	0.0852107	0.0872226	0.0447962	0.120523	0.349941	0.504304	0.481927	0.45231	0.492179	0.477598	0.330525	0.151075	0.101383	0.231739	0.684379	1.59552	2.39717	2.79548	3.06452	3.05478	2.6505	2.33535	2.29623	2.45171	2.44932	1.98779	1.32134	0.888348	0.561761	0.301291	0.168869	0.155735	0.33028	0.988969	2.41015	4.04749	5.55556	6.83878	7.39954	6.47641	4.78191	3.31492	2.40412	1.86629	1.49669	1.12368	0.74532
	0	0	0	0	0.0350165	0.112312	0.211222	0.395809	0.697211	0.919853	1.03551	0.967764	0.696116	0.359743	0.344216	0.387947	0.283236	0.0883798	0.0250837	0	0	0	0	0	0	0	0.0193148	0.168762	0.63849	1.68858	2.74934	3.13962	2.62515	1.73324	0.889654	0.542556	0.407847	0.316923	0.232269	0.243049	0.293803	0.453284	0.606669	0.910478	1.60699	3.05765	4.00892	3.96233	3.88614
	0.29715	0.290907	0.202067	0.200442	0.212426	0.504805	1.41802	2.30063	2.60133	2.43322	2.08972	1.501	0.94674	0.505	0.232765	0.132274	0.24583	0.30606	0.316924	0.285785	0.270563	0.231191	0.337667	0.572666	0.886182	1.10113	1.23101	1.27931	1.15675	0.86374	0.512411	0.227344	0.0717203	0.0238152	0	0.0127389	0.10978	0.175301	0.115475	0.016193	0	0.0336545	0.0933351	0.116687	0.266521	0.710373	1.24702	1.74749	1.97453
	1.21967	1.28299	0.726939	0.498465	0.608949	0.844625	0.971496	1.12545	1.22351	1.47264	2.41743	3.92793	4.73871	4.3596	3.28724	2.02026	0.916772	0.316748	0.125918	0.11426	0.14995	0.145376	0.0809089	0.0239147	0.0403878	0.333845	1.08186	1.72805	2.4317	3.05401	3.27974	2.58033	1.92314	1.40891	0.976707	0.463518	0.290057	0.260122	0.23332	0.269011	0.375488	0.922315	1.46302	1.76838	1.81112	1.66295	1.49717	1.78077	2.24265
	0.0408267	0.382669	1.36399	2.34482	2.86429	3.04996	2.71963	1.86028	1.14159	0.723469	0.528346	0.572125	0.57807	0.501253	0.717772	1.03961	1.15375	1.10659	1.24665	1.23454	1.14632	0.879641	0.594973	0.454581	0.560501	0.653886	0.644951	0.513108	0.282097	0.171532	0.0885626	0.113286	0.267131	0.455711	0.544147	0.438768	0.26717	0.166629	0.287318	0.324032	0.185053	0.0421878	0.0811177	0.275263	0.611583	0.747127	0.483437	0.144606	0.0142003
	0.0544364	0.0330174	0	0	0	0.0108201	0.0257678	0.0716249	0.248678	0.475281	1.09061	2.19753	3.24155	3.27689	2.47842	1.43473	0.732215	0.319822	0.11172	0.00692966	0	0	0	0	0	0.0277974	0.0893905	0.127845	0.196296	0.505349	1.30365	2.36389	3.29219	3.64721	3.11195	1.80026	0.712425	0.32123	0.256787	0.199115	0.173108	0.125728	0.083211	0.0927808	0.138112	0.24585	0.443567	0.534428	0.512572
	0.0287754	0.0955709	0.256906	0.42625	0.432884	0.303521	0.446739	1.25397	2.54153	4.15461	5.90288	6.69681	5.51644	3.32924	1.7024	0.871203	0.392934	0.110915	0.0170367	0	0	0	0	0.0287789	0.111222	0.149992	0.418074	0.783069	1.15979	1.70328	2.33181	2.14846	1.30112	0.534616	0.228501	0.117992	0.0524935	0	0	0.0856388	0.214638	0.206726	0.0734431	0	0	0.0660644	0.2175	0.617099	1.07267
	0	0.00955007	0.0265965	0.351478	0.945282	1.4938	1.31971	0.66149	0.178187	0.251287	0.338401	0.23884	0.0692759	0.741058	2.10633	3.0301	2.99243	2.7202	2.38823	1.73391	1.04199	0.728086	0.682832	0.467598	0.223814	0.129342	0.245713	0.399711	0.479746	0.403083	0.303256	0.596917	1.33322	1.58262	0.997799	0.352825	0.131919	0.053506	0	0.16797	0.533588	0.672722	0.72511	0.790986	0.865761	0.864559	0.800205	0.426391	0.100533
	0.121991	0.231435	0.370047	0.590424	0.699635	0.471029	0.139896	0	0	0.0121248	0.131722	0.196338	0.111731	0	0.0291916	0.0897816	0.13521	0.392231	0.912879	1.75803	2.41201	2.32827	1.48303	1.02669	1.10755	1.19942	0.796568	0.304097	0.0346307	0.0755908	0.131125	0.107015	0.0365509	0	0	0.0261806	0.201994	0.355264	0.342293	0.399211	0.581368	0.814132	1.01789	1.1103	0.820845	0.432434	0.167088	0.0859562	0.0223034
	0.394283	0.33804	0.16326	0.111474	0.0963545	0.150511	0.339554	0.443114	0.444673	0.620418	1.09598	1.9204	3.59394	4.80776	4.37573	3.17101	2.53116	1.83464	1.0781	0.626346	0.480594	0.306575	0.12307	0.198972	0.339144	0.252869	0.0778976	0.124889	0.345146	0.851149	1.89436	3.53907	4.92623	5.34029	5.29591	4.90909	3.84717	2.43859	1.42239	0.887197	0.769697	0.580315	0.292866	0.167808	0.203532	0.193123	0.165077	0.13618	0.129068
	2.31287	2.40479	1.29031	0.553011	0.272576	0.109238	0.10237	0.119027	0.155327	0.347797	0.819595	1.50839	2.15413	2.3775	1.69662	0.811289	0.40879	0.308368	0.0817669	0	0	0	0.0319857	0.115418	0.160795	0.139261	0.134874	0.235518	0.457738	0.795646	1.54269	3.6982	6.66128	7.33303	5.10658	2.88283	1.98275	1.28735	0.669169	0.395477	0.282445	0.17397	0.0984924	0.03306	0.0206466	0.089715	0.341325	0.756416	1.24554
	0.748378	0.769696	0.451059	0.326435	0.360301	0.286072	0.194641	0.291449	0.514742	0.738081	1.60546	3.81387	6.16001	7.12014	6.4988	5.08966	3.31755	1.79279	0.88334	0.468536	0.287255	0.208467	0.135674	0.0585284	0.075577	0.108387	0.119302	0.0865628	0.0274055	0.0583742	0.201418	1.15368	2.47469	2.82799	1.95645	1.22917	0.877064	0.647741	0.411842	0.241706	0.0989991	0.0249139	0.0347593	0.155175	0.292759	0.279299	0.13307	0.0220934	0
	0.14175	0.336653	0.31148	0.102947	0	0	0	0	0	0	0	0	0	0	0	0	0	0	0	0	0	0	0	0	0	0	0.344839	0.7177	1.19995	2.12141	3.01339	2.72669	1.9114	1.37671	0.985027	0.569503	0.310655	0.192125	0.159541	0.283019	0.635783	1.46642	1.60304	0.859794	0.231165	0.307769	0.32725	0.261492	0.393334
	0	0	0	0	0	0	0	0	0	0.32678	1.37383	2.31107	3.47639	4.03689	3.40385	2.14058	1.62519	0.992702	0.386572	0.072199	0	0	0	0	0	0	0	0	0	0.263418	1.72734	4.89928	7.88353	8.77604	7.32575	5.02732	2.83085	1.27046	0.278912	0	0	0	0	0	0	0	0	0	0
	0.0739665	0.12195	0.0739665	0	0.186089	0.404335	0.434587	0.296831	0.177897	0.0547046	0	0	0	0	0	0	0	0	0	0	0	0.0334273	0.149475	0.275911	0.237645	0.086905	0	0	0	0.084308	0.243667	0.256875	0.16778	0.313968	0.611969	0.608313	0.328574	0.124829	0.0655405	0.0275387	0	0	0	0	0.0223872	0.131093	0.352378	0.48888	0.445082
	0	0	0	0.0390419	0.308154	0.692593	1.29052	1.80275	2.4715	2.50529	2.02095	1.17575	0.737885	0.324133	0.142434	0	0	0	0	0	0	0	0	0	0	0	0	0	0	0	0	0	0.0421181	0.181093	0.34019	0.617534	1.05023	1.1019	0.613418	0.215589	0.28639	0.339835	0.19284	0.0241171	0	0	0	0	0.0762269
	0.0143804	0.0894698	0.211917	0.373738	0.562573	0.82523	1.07942	1.17897	1.29474	2.05179	5.86046	11.7653	14.6717	11.5033	6.1853	2.63379	1.29739	0.790184	0.80149	0.992677	0.782768	0.30443	0.0488339	0	0	0	0	0.0794187	0.48282	1.24107	2.83862	4.55094	4.75128	3.3208	1.92279	1.13469	0.653227	0.317222	0.0912044	0.0152832	0	0	0	0	0	0	0	0.0273931	0.115725
	3.44642	3.80847	2.85633	2.37123	1.60558	0.935723	1.10454	1.9006	2.68591	3.37864	3.64988	3.22564	2.43538	1.63982	0.852908	0.319013	0.102287	0.0408967	0	0	0	0	0	0	0	0.294532	0.877515	1.49465	1.59235	1.33409	0.877119	0.542974	0.281956	0.177887	0.0853438	0.0464098	0.0165459	0	0	0	0	0	0	0	0	0	0	0	0
	0	0	0	0	0.0446049	0.269979	0.796042	1.98963	2.81419	2.36604	1.48025	1.16545	0.863651	0.461886	0.231944	0.0966906	0.0287693	0.148308	0.334405	0.488886	0.887859	1.599	2.47867	3.27619	3.79107	3.98974	4.17225	3.84594	2.97566	2.31379	1.94338	1.4175	0.789191	0.377881	0.157944	0.109944	0.0523125	0.00934862	0	0.0128584	0.111934	0.502805	0.98318	1.33814	1.98618	3.00002	3.9834	4.5286	4.90563
	0.178331	0.285133	1.13196	1.93679	1.70779	0.781031	0.301787	0.0482825	0	0	0	0.0145939	0.115084	0.299385	0.386147	0.562209	0.835343	1.36102	1.88388	2.32784	2.15143	1.88554	1.6116	1.74872	1.89235	2.03526	1.5873	0.876301	0.299825	0.170913	0.250923	0.332233	0.29205	0.186939	0.214749	0.19913	0.19181	0.326976	0.476485	0.501118	0.740088	1.59888	1.98586	1.37167	0.606584	0.477032	0.549793	0.534814	0.314569
	0.369303	0.672486	0.702112	0.408129	0.120564	0.217437	0.744411	1.2554	1.48615	1.60407	1.63332	1.15684	0.882532	0.968017	0.891644	0.520991	0.277262	0.101879	0.0149503	0	0	0	0	0	0	0	0.170369	0.429441	0.8078	1.20438	1.41108	1.07281	0.502564	0.0957128	0	0	0	0	0	0	0	0	0	0	0	0	0.134297	0.357386	0.35847
	0.314455	0.610551	0.488771	0.251731	0.289533	0.229676	0.113101	0.329908	0.568978	0.505325	0.450983	0.645477	0.796362	0.731909	0.460837	0.139668	0	0	0	0	0	0	0	0	0	0	0.0414217	0.364167	0.925042	1.53358	2.09002	2.47067	2.66535	2.99052	2.86163	1.89652	0.885786	0.465173	0.303502	0.662357	1.07387	0.820023	0.201981	0	0	0	0.0816139	0.224239	0.42565
	0.302977	0.390137	0.25352	0.0855405	0.046032	0.0963774	0.381745	0.846973	1.78471	4.80564	9.31598	11.7351	9.87151	6.20891	3.58408	2.22972	1.2365	0.683574	0.594212	0.557907	0.546125	0.562689	0.509536	0.388203	0.212211	0.107212	0.112167	0.277508	0.811271	2.07612	3.41166	3.69909	2.81802	1.80918	1.01828	0.469561	0.2454	0.285443	0.261369	0.215723	0.309199	0.420576	0.319309	0.116998	0.0742049	0.12012	0.150502	0.349829	0.745351
	0	0.0109562	0.242746	0.660954	1.49894	2.142	2.23753	1.8121	1.60543	1.18256	0.760637	0.387509	0.201195	0.135583	0.253612	0.214267	0.0909649	0.0913756	0.204323	0.295352	0.318314	0.346373	0.714644	1.57364	2.36135	2.76814	3.25128	4.31116	4.57035	3.58226	2.19317	1.4687	1.05478	0.998806	0.976066	0.836446	0.522748	0.337964	0.437342	0.729789	0.925757	0.938602	0.962003	1.15079	1.49082	2.27986	3.65234	5.16168	5.41176
	0.448499	0.682405	1.29152	1.99766	1.92072	1.09005	0.568763	0.413749	0.428293	0.410277	0.327283	0.230843	0.242043	0.467329	1.25907	2.78918	4.05457	3.82778	2.41543	1.45472	1.48165	1.94841	1.83155	1.02329	0.217044	0	0	0	0	0.0115331	0.095947	0.489823	1.72276	3.48144	4.7658	5.66769	6.0535	5.19561	3.42403	1.99938	1.12769	0.663788	0.387599	0.183873	0.106963	0.0829181	0.0412132	0.0225907	0.13418
	0	0.0638656	0.105297	0.0638656	0	0	0.0944985	0.384788	0.472033	0.228986	0.215522	0.985568	1.56534	1.22162	0.639967	0.507156	0.501505	0.503613	0.631992	0.612771	0.692652	0.757765	1.00449	1.30442	1.36977	0.941752	0.904217	2.01137	3.20134	3.6283	3.60519	3.30121	2.19985	1.0476	0.524536	0.335394	0.157991	0.0956991	0.302045	0.433487	0.309033	0.0999376	0	0.225738	0.814447	1.2912	1.07908	0.781428	0.689331
	0.375184	0.325344	0.0998406	0.00872927	0	0	0	0	0.048926	0.440458	2.55526	6.87224	11.2114	12.8679	10.9566	7.49057	4.38635	2.21905	0.66705	0.112176	0	0	0	0.026191	0.0800308	0.133906	0.219113	0.262917	0.363426	0.655232	1.85098	4.82001	8.28378	9.27756	7.54643	4.95015	2.54528	0.86608	0.355588	0.298769	0.140738	0	0	0	0	0	0	0	0
	0.182366	0.220421	0.499621	0.637472	0.330814	0	0	0	0	0.0205284	0.157131	1.11686	3.14764	5.06001	5.65179	4.39596	2.3254	1.04538	0.75933	0.457411	0.189342	0.100384	0.0264786	0	0	0	0	0	0.0483848	0.184834	0.473627	1.76365	3.94999	5.53545	5.68978	4.59143	2.73069	1.39187	0.87309	0.421487	0.0361047	0	0	0	0	0	0.0362787	0.143774	0.219973
	0.668238	0.820711	0.541307	0.316015	0.197177	0.103781	0	0.107027	0.33097	0.553618	0.813997	1.23002	2.1096	5.48738	11.1954	12.079	6.91935	1.9929	0.607217	0.0446723	0	0	0	0	0	0	0	0	0	0	0	0.595856	1.93143	4.97898	7.24381	6.97215	4.79651	3.3652	1.94768	0.900048	0.272535	0.639075	1.36231	1.44474	1.10382	1.33029	1.53625	0.982477	0.317279
	0	0.0240162	0.321031	0.868182	1.41894	1.77422	1.71354	1.16008	0.499601	0.186158	0.139476	0.163425	0.101631	0.0377153	0	0	0.0180878	0.110256	0.25593	0.55152	0.961018	1.42709	2.38684	3.66296	4.62937	5.084	4.98701	3.92593	2.38897	1.32139	0.847328	0.576082	0.325592	0.232074	0.214832	0.40102	0.553484	0.50619	0.531848	0.833373	1.11748	1.63408	2.6657	3.52986	3.77402	3.67955	3.21865	2.31085	1.42962
	0.691397	0.498818	0.600699	1.16776	1.12236	0.559957	0.173489	0.178712	0.355506	0.319048	0.0992353	0	0	0	0	0	0	0.0956751	0.346951	0.76408	1.63659	3.32932	3.57378	1.92982	0.435521	0.251904	0.430522	0.585716	0.355255	0	0.288362	0.475429	0.288362	0	0.148535	0.555609	1.20233	1.61603	1.59952	1.82207	2.19978	2.06174	1.35812	0.91336	0.853126	1.0764	1.24567	1.24249	1.15016
	0.921583	0.83756	0.677913	1.04632	1.25379	0.867085	0.816285	1.15399	1.57798	1.94219	3.27045	3.87119	2.59979	0.709388	0.121217	0	0	0	0	0	0.43287	0.843843	1.29507	1.62775	2.06834	1.60374	0.762715	0.110701	0.399382	0.774692	1.08055	1.25153	1.23121	1.00504	0.843935	0.591534	0.198827	0	0	0	0	0	0	0	0	0	0.14839	0.495567	0.863285
	0	0.119662	0.721657	0.984198	0.524367	0	0	0	0	0	0	0	0	0	0	0.162018	0.605323	1.30714	2.11394	2.13923	1.22368	0.307008	0.0521313	0	0	0	0	0.0882597	0.470978	0.976584	1.09881	0.754114	0.49465	0.440143	0.306942	1.16476	4.194	8.10656	8.66086	5.8083	2.82332	1.88224	1.50578	0.966401	0.266976	0	0	0	0
	0.371256	0.485223	0.450606	0.372715	0.225333	0.127805	0.117894	0.194008	0.314356	0.988837	3.43383	6.87069	8.99885	8.40677	6.18242	3.87048	2.57188	1.7971	1.23307	0.906078	0.813928	0.758481	0.55821	0.225617	0.0213286	0.0523842	0.0497184	0.107959	0.485366	1.33065	3.28931	5.60599	6.75977	6.23762	5.06786	3.61619	2.39501	1.72736	1.36416	1.27922	1.20358	0.920608	0.494356	0.374388	0.28625	0.215142	0.240698	0.258708	0.188315
	0	0	0.171442	0.54605	0.89841	0.983914	0.893686	0.900467	1.20342	2.4946	5.15781	7.00017	6.23402	3.8522	1.88929	0.892691	0.683177	0.52616	0.260877	0.0736663	0.0480566	0.202529	0.298898	0.385277	0.547478	0.660225	0.706094	0.614696	0.621402	0.879496	1.49901	1.89172	1.76817	1.35099	1.11136	0.92345	0.650069	0.531201	0.482078	0.328805	0.100077	0.107579	0.547404	0.751157	0.52944	0.573292	1.32618	1.78099	1.70856
	0.214718	0.560994	0.804375	0.843788	0.72372	0.583061	0.778337	1.2802	1.26368	0.781049	1.67475	3.22726	3.1506	1.98021	1.44905	1.34316	1.02461	0.528568	0.0608163	0	0.0568937	0.288846	0.541472	0.463794	0.163005	0	0	0	0.0487682	0.770543	2.17186	3.2008	3.7241	3.82314	4.08209	3.82999	2.9142	1.64746	1.02783	0.638293	0.87307	1.14877	0.77378	0.173675	0	0	0	0	0.116785
	1.92809	1.77362	1.40499	1.62924	1.28833	0.66125	0.388811	0.319606	0.400836	0.58619	0.642683	0.549145	0.299169	0.421462	1.09835	1.57878	1.19031	0.492227	0.190527	0.608333	1.63601	2.19747	1.49005	0.809832	0.929719	1.11445	0.924174	0.673189	0.396515	0.28311	0.423567	0.872167	1.45654	1.84118	2.08156	2.06246	1.49338	0.953596	0.750634	0.751433	0.689022	0.722049	0.646329	0.664109	0.5606	0.591614	0.59293	0.499117	0.325461
	0.0710074	0.201098	0.248506	0.2886	0.882207	1.72269	1.77236	1.3212	1.18626	1.00497	0.677466	0.785661	1.19275	1.53494	1.79297	1.90613	1.44222	0.730147	0.407103	0.641289	0.790651	0.965336	0.835995	0.540184	0.324513	0.396649	0.300333	0.242656	0.409602	0.850747	1.50049	3.15673	5.10339	6.04613	5.87141	5.3803	4.11059	2.70206	1.79559	1.40674	0.922846	0.524633	0.298985	0.231209	0.10328	0.294317	0.923694	1.34881	1.14222
	0	0.00676131	0.0147286	0.0173679	0.0180105	0.0802657	0.252668	0.834367	2.20845	4.21598	5.70791	5.75777	4.66227	3.31681	2.20098	1.43231	0.909002	0.518869	0.269705	0.156161	0.111803	0.125553	0.146053	0.305458	0.696401	1.39316	2.74889	4.56556	5.90781	6.36511	6.49172	5.94813	4.52161	2.91992	1.79199	0.957303	0.463744	0.269925	0.148205	0.0607952	0.0404586	0.0827617	0.237285	0.396182	0.481287	0.589144	0.92471	1.59455	2.67358
	0	0	0	0	0	0.0315701	0.18836	0.400996	0.467058	0.363039	0.273356	0.250601	0.264748	0.420256	0.721163	1.48653	3.57486	7.38942	9.45743	8.98001	7.25793	5.3768	3.01079	1.54233	0.871768	0.643776	0.496423	0.325002	0.308517	0.262993	0.275689	0.404262	0.379664	0.276573	0.477571	1.41373	3.28299	6.31427	8.43771	7.6892	5.03001	3.05935	1.94369	1.31996	0.934437	0.667564	0.353472	0.177175	0.100494
	0.191069	0.123937	0.0180602	0.0389965	0.143145	0.268186	0.30449	0.228471	0.122459	0.0351361	0	0.0177134	0.0422701	0.0392551	0.0576199	0.22201	0.414803	0.751119	1.57417	2.72247	3.87772	4.5885	4.62751	4.17599	3.97987	3.94721	3.42769	2.47341	1.59619	0.99948	0.704615	0.699474	0.543964	0.282362	0.160913	0.157292	0.22159	0.424954	0.912055	1.68285	2.72396	4.08504	5.07796	5.62651	6.26382	6.81178	6.39439	5.25805	3.97641
	0	0	0	0.00871137	0.168296	0.377846	0.570999	0.617347	0.537466	0.336752	0.18824	0.105511	0.132263	0.135302	0.0858463	0.0762874	0.173683	0.382414	0.628144	0.792211	0.807191	0.665422	0.425851	0.233705	0.168132	0.170252	0.143908	0.10176	0.0798967	0.0674322	0.0648607	0.1766	0.230862	0.274136	0.386028	0.435212	0.624319	1.38061	2.34096	3.10253	3.42819	3.42347	3.31619	3.23941	2.74169	2.28734	1.92858	1.37124	0.641559
	0	0	0.120501	0.54346	1.09254	1.53738	1.5447	1.22178	0.787296	0.494541	0.221422	0.0679711	0	0	0	0.0180192	0.0878399	0.16477	0.166511	0.199963	0.439367	0.919566	1.16183	1.29501	1.74543	2.14066	2.21761	2.43316	2.54415	2.15472	1.54703	1.18152	0.842361	0.640243	0.426994	0.262014	0.0416426	0.118776	0.331589	0.534744	0.601879	0.746313	1.0862	1.75306	2.99604	3.64781	3.53763	2.85515	2.10788
	0	0	0	0	0	0	0	0	0	0	0	0	0	0	0	0	0	0	0	0	0	0	0.0410919	0.131392	1.01625	3.34244	6.05236	7.75916	8.173	7.0978	4.97622	3.74315	2.78651	1.42305	0.31981	0.148369	0	0	0	0	0	0	0	0	0	0	0	0	0
	4.14995	4.52376	2.33356	0.868248	0.656554	0.356868	0.071998	0	0	0.200361	0.560207	0.758587	0.873107	1.64272	2.4365	3.04988	2.85784	1.88864	0.850287	0.565624	0.380541	0.316205	0.301954	0.120893	0	0	0	0	0	0.102672	0.169277	0.455381	0.843731	1.42566	2.26848	2.50776	2.24949	2.01306	1.78618	1.14911	0.710789	0.270328	0.197224	0.346025	0.333292	0.134241	0.13939	0.301757	0.318258
	0.991738	1.1456	0.582222	0.090183	0.0145993	0	0	0.0462494	0.11838	0.197679	0.264692	0.339125	0.273771	0.297679	0.646071	0.820635	0.590197	0.345943	0.256679	0.153969	0.135061	0.151439	0.121203	0.120422	0.252936	0.306375	0.217346	0.211725	0.325302	0.422592	0.683029	1.53984	3.55236	6.40439	8.34243	8.29041	6.84149	4.85798	2.95746	1.84705	1.36608	0.850959	0.473951	0.531047	0.672229	0.478368	0.244478	0.227093	0.23003
	4.55262	6.01907	4.82278	3.31204	3.12713	3.24043	2.79789	1.68212	0.945603	0.686723	0.480596	0.17966	0	0	0	0	0	0	0	0	0	0	0	0	0.342729	0.870368	1.68489	2.0169	1.38066	0.751082	0.846468	0.669748	0.559525	1.2179	1.71803	1.54352	1.51673	1.27095	0.840822	0.43403	0.263252	0.26438	0.43589	0.492022	0.899071	1.09116	0.700359	0.291174	0.176606
	0.932438	0.77273	0.346844	0.226666	0.0599137	0.0900457	0.227686	0.220668	0.113217	0.17129	0.3076	0.342965	0.439295	0.644933	0.558575	0.377257	0.383905	0.45375	0.283042	0.189784	0.350033	0.545436	0.437905	0.371499	0.354853	0.192495	0	0	0	0	0	0.280536	1.14434	2.12273	2.01498	1.36337	1.10391	0.887994	0.492494	0.467172	0.532545	0.342155	0.156391	0.0532736	0.0994884	0.132151	0.12178	0.369957	0.744164
	0.655525	0.636074	0.228824	0.015856	0.117035	0.29992	0.312163	0.179894	0.190612	0.375933	0.852125	1.68955	2.90183	3.7219	3.45357	2.49226	1.76807	1.16397	0.509627	0.138333	0.0363235	0.0220313	0	0	0	0	0	0	0.316046	0.521071	0.511724	0.499969	1.09428	1.57077	1.58765	1.10575	0.67735	0.286765	0.0887701	0.0241587	0.014653	0	0	0	0	0	0	0.0557705	0.11753
	0	0	0	0	0	0	0	0	0	0	0	0	0	0	0	0	0	0	0	0	0	0	0	0	0	0.0930122	0.557477	1.63559	3.02375	3.39244	2.12967	0.579109	0	0	0	0	0	0	0	0	0	0	0	0	0	0	0	0.157155	0.558702
	0.551261	0.965233	1.16766	1.30871	1.15602	1.00798	1.174	1.46856	1.60053	1.6966	1.41526	1.15932	1.04232	1.07764	1.1152	1.21694	1.03201	0.748504	0.369225	0.150543	0.0985019	0.150303	0.184163	0.286596	0.364339	0.326966	0.381706	0.852879	1.37402	1.72767	1.70976	1.52419	1.19309	0.773343	0.323477	0.595313	0.998191	0.81801	0.295576	0.079284	0	0	0	0.0316254	0.128875	0.158138	0.272274	0.583722	1.2563
	0.635992	2.71406	4.99014	5.89285	5.55917	4.69448	2.98087	1.15799	0.716937	7.20822	19.6808	26.0448	19.0443	8.51767	2.65853	0.694091	0	0	0	0	0	0.124391	1.34418	2.40607	1.97852	0.941514	1.16048	1.46434	1.0165	0.269266	0	0	0	0	0	0	0	0	0	0	0	0	0	0	0	0	0	0	0
	1.73009	1.51816	0.80251	0.878915	0.798629	0.526537	0.214212	0.287449	0.595119	1.30506	2.10597	2.77815	3.08223	2.89237	2.08769	1.41574	1.04283	0.663784	0.29276	0.302835	0.396749	0.409928	0.348677	0.427973	0.516811	0.500606	0.384678	0.655208	1.54248	2.88533	4.47107	6.21509	6.72773	5.26872	3.14136	1.72084	0.931919	0.69553	0.736988	0.607315	0.376526	0.405046	0.511214	0.576273	0.58785	0.657776	0.767415	1.25851	2.14794
	8.80443	9.73888	5.93992	3.69085	3.59487	3.30949	4.12853	5.56342	5.18452	3.20157	3.01877	3.53208	2.82776	1.85763	1.32258	0.576219	0.224708	0.667479	1.12543	1.09227	0.682686	0.312183	0.11197	0	0	0	0	0.0721081	0.408178	0.54907	0.757735	1.08374	0.981867	0.422069	0.217095	0.36201	0.692659	1.11806	0.942731	0.51357	0.281939	0.212851	0.151989	0.260925	0.287186	0.157587	0.0491585	0	0
	0.203325	0.459238	0.44116	0.195119	0.733904	1.81683	2.97097	3.79247	5.1473	6.23777	6.34041	5.18553	4.05801	2.99989	2.03009	1.37471	1.34075	1.31719	1.1822	1.00817	0.799741	0.675813	0.613885	0.335009	0.140151	0.40405	0.996219	1.84779	2.56537	2.73337	2.67081	2.67907	2.26624	2.04296	2.20005	1.73647	0.864952	0.520722	0.341528	0.202447	0.569398	0.725518	0.666343	0.602402	0.522554	0.579205	1.11511	2.05818	3.43399
	3.48532	3.87077	2.75911	1.87817	1.14924	1.07256	1.37996	1.31948	1.0867	1.44651	1.92706	1.59298	0.770291	0.274431	0.090551	0.0305578	0.114186	0.200565	0.40877	0.517874	0.503095	0.441442	0.523679	0.404519	0.179552	0	0	0.25972	0.951896	2.4144	4.01591	4.0291	3.05749	2.34431	1.69566	0.94572	0.980383	1.08976	0.728603	0.23174	0.0265819	0.257655	0.552021	0.498885	0.252816	0.131767	0.307659	0.648541	1.24093
	2.10401	1.61691	0.326966	0.0716954	0.556568	0.794433	0.438363	0	0	0	0	0	0	0	0	0	0	0.0437923	0.486481	1.13285	1.08371	0.40603	0	0.253531	0.758891	0.815562	0.511372	0.281079	0.7629	2.10295	2.60913	1.91017	1.19115	0.806182	0.173374	0	0	0	0	0	0.158592	0.694931	1.2163	1.23823	0.907201	0.519155	0.232809	0.517324	0.866601
	0.573454	0.861781	0.900069	0.626356	0.181756	0	0.278595	1.71394	4.84189	8.98081	11.9436	10.6714	7.38501	5.54765	5.3434	4.11425	2.55172	1.15908	0.769048	0.701563	0.501291	0.183898	0.103439	0.062739	0.0361452	0.59904	1.86378	3.9019	6.88764	8.74525	9.9136	10.2909	8.16623	4.4537	2.92122	2.4429	1.48337	0.641047	0.342118	0.401005	0.340511	0.0933507	0.379201	0.912079	0.85219	0.286882	0	0	0
	0.683373	1.09391	1.27512	1.24644	0.98986	0.922822	0.790778	0.731268	0.893296	0.918732	0.617892	0.500353	0.569966	0.50629	0.616956	0.885608	0.807159	0.747674	0.85122	0.78451	0.431552	0.197424	0.0830227	0.0608037	0.0416673	0.0527532	0.0760684	0.157688	0.397291	0.586312	0.439151	0.159429	0.033524	0.0203333	0	0	0	0	0	0.0253308	0.0417634	0.0494477	0.119603	0.155752	0.144138	0.127197	0.148672	0.271178	0.423561
	0.0240325	0.0778355	0.17474	0.260696	0.50851	1.09768	1.78604	2.0464	1.71902	1.18302	0.809838	0.57651	0.339075	0.175355	0.119693	0.117687	0.170693	0.293625	0.432955	0.622602	1.08408	1.8318	2.65801	3.16644	3.7062	4.31047	4.32929	3.75294	3.00449	2.04294	1.29471	1.07521	0.789546	0.398237	0.207983	0.122719	0.0702694	0.0557421	0.171438	0.533244	0.970321	1.66661	2.95962	4.42369	5.51265	6.30886	6.13627	5.02393	3.62718
	0.968873	0.617122	0.0282779	0	0.0548017	0.245141	0.396492	0.297381	0.086487	0	0	0	0	0	0	0	0	0	0	0.0432828	0.133816	0.146253	0.379071	1.0402	1.87102	2.69942	3.0616	3.65655	4.24777	3.45802	2.55364	2.95234	2.86372	1.75495	1.26883	1.09894	0.678157	0.34818	0.258737	0.344338	0.311494	0.201289	0.0517553	0	0	0	0	0	0
	0.302803	0.278094	0.183433	0.147998	0.0912093	0.0462831	0.110275	0.245922	0.71432	0.943268	0.728775	0.380301	0.283841	0.149897	0.0863766	0.17631	0.229625	0.148534	0.0466463	0.110918	0.122197	0.10953	0.154147	0.402475	0.767393	1.3238	2.00735	2.78696	3.20189	3.00921	2.52741	1.96216	1.1867	0.52693	0.26586	0.152137	0.101497	0.151395	0.243894	0.241935	0.175553	0.350114	0.716586	0.686891	0.605505	1.10345	1.89421	2.34814	2.3954
	3.21101	3.56811	1.74235	0.289503	0.145801	0.142196	0.136447	0.0481686	0	0	0	0.0516667	0.230727	0.654623	1.13721	1.69628	2.22872	3.43056	4.96773	5.4803	5.48328	5.62326	5.56068	5.05149	4.25144	2.85471	1.78123	1.08085	0.786417	0.869339	1.04149	1.03501	1.00156	0.690889	0.557756	0.733394	1.23123	1.43705	2.01972	3.14982	2.96768	1.8527	1.51259	1.33731	0.596931	0.429532	0.37474	0.13455	0.180165
	0.159209	0.262492	0.159209	0	0	0	0	0.0181953	0.029999	0.141241	0.646506	1.70656	2.16181	2.52032	3.15871	3.44716	2.29093	1.13863	0.506989	0.315184	0.095636	0.0461947	0.07809	0.0948401	0.0580699	0.0181597	0.0272985	0.0876833	0.457933	0.880505	1.10986	1.56903	2.46236	2.87815	2.25201	1.22268	0.558514	0.332548	0.199304	0.113585	0.0728934	0.0335496	0.00788119	0	0	0	0	0	0.00967975
	10.429	12.1341	6.89393	2.4605	1.80022	1.68842	1.03212	0.270554	0	0.130443	0.46235	0.659783	0.629442	0.536506	0.503422	0.332213	0.242587	0.420951	0.798837	1.3202	1.84205	1.8273	1.16367	0.470673	0.13242	0.262128	0.506941	0.458602	0.287473	0.324497	1.14352	2.26735	4.55085	6.57999	6.49553	4.59196	3.32576	2.67021	2.30554	1.78672	1.16581	0.710018	0.312636	0	0	0	0	0	0.0725227
	0.727863	1.15913	1.00719	0.588506	0.405783	0.499936	0.807355	1.34879	2.06141	2.75277	3.36659	3.61172	2.95873	1.94024	1.44394	1.34502	0.896255	0.399796	0.157359	0.140751	0.149457	0.301409	0.595064	0.693654	0.591092	0.521032	0.751157	1.14011	1.63812	1.94075	1.89615	1.60349	1.35036	1.00343	0.612525	0.311656	0.279908	0.268935	0.201019	0.0615872	0.0231068	0	0	0	0	0.0233502	0.0384979	0.170983	0.346265
	0.00775698	0.0263646	0.046647	0.0918665	0.508565	1.2395	2.10199	3.12379	4.26601	5.12469	5.56292	5.09548	4.02625	3.17369	2.52583	1.61854	0.892227	0.541702	0.369185	0.208054	0.0978715	0.0740476	0.120148	0.195779	0.3289	0.390272	0.684606	1.19137	2.07639	3.53482	4.63431	4.8363	4.68257	3.98488	2.51607	1.37295	0.807526	0.469766	0.343551	0.34294	0.304378	0.270926	0.266608	0.304576	0.394119	0.561178	0.942002	1.84999	3.55636
	0	0	0	0	0	0.0983684	0.196908	0.278365	0.482947	0.658903	0.583747	0.648884	1.47819	2.44233	3.53563	4.8612	5.35794	4.21325	2.92299	2.21788	1.52005	0.896545	0.634296	0.578055	0.439756	0.361191	0.328975	0.309509	0.307172	0.355189	0.351283	0.583005	1.76652	3.76755	6.12958	7.64221	8.31894	7.40498	5.68734	3.92152	2.60336	1.3305	0.89117	0.866673	0.624113	0.329237	0.187477	0.169558	0.120592
	1.41755	1.22142	0.661315	0.60392	0.436695	0.252398	0.138853	0.123797	0.319783	0.867194	1.74835	2.43389	2.42541	2.16689	2.02558	1.77751	1.16931	0.640627	0.362659	0.279986	0.137843	0.0477523	0	0	0.00934129	0.0812785	0.242274	0.60748	1.45716	3.04553	5.29047	7.11241	7.66662	6.42361	4.20777	2.36533	1.68579	1.2452	0.681986	0.210837	0.0420117	0.0708586	0.127104	0.175914	0.218286	0.231027	0.239155	0.501974	1.37173
	0	0	0	0.0150563	0.0785673	0.135487	0.118314	0.275599	0.691695	1.25814	2.11746	3.10774	4.05697	4.98088	5.15964	4.04406	2.40875	1.32028	0.811403	0.492133	0.161777	0.0817788	0.132348	0.20307	0.344921	0.530609	0.593671	1.09507	2.72912	5.16325	6.2493	6.01017	5.44541	4.32324	2.62399	1.86892	1.73287	1.30472	0.81537	0.528777	0.321986	0.16932	0.105245	0.198633	0.303458	0.331102	0.349215	0.776234	1.65754
	0	0	0	0	0	0.0150212	0.105269	0.267209	0.504132	0.986779	1.78092	2.58009	2.82772	2.80625	3.41134	4.65643	4.74404	3.41058	1.88878	1.08996	0.594117	0.328494	0.16992	0.150446	0.113011	0.0588953	0.0438177	0.0793634	0.101056	0.0943653	0.250269	0.713382	1.56347	2.51074	3.32001	3.78336	3.84597	3.46649	2.78894	1.92891	1.20767	0.714107	0.459035	0.347163	0.2898	0.150574	0.0646577	0.0258368	0.0432725
	0.0788751	0.364234	0.818788	1.0701	0.907496	0.507296	0.20682	0.100179	0.127798	0.130605	0.0753901	0.0589801	0.0703701	0.0426816	0	0	0	0	0	0	0.0359308	0.224505	1.4702	2.86501	3.63144	3.95217	4.22619	4.22621	4.77477	4.56884	3.54077	2.90568	2.62536	1.55589	0.576223	0.231869	0.205205	0.126916	0.0685079	0.185854	0.784166	1.28059	1.42882	1.63784	1.9742	2.35231	3.25501	4.07104	3.73612
	6.30716	6.40391	2.79498	0.572694	0.225266	0.0926918	0.0611432	0.173763	0.181425	0.168834	0.323041	0.487562	0.686381	1.40879	2.30048	3.28174	3.76161	3.31105	1.90073	0.747139	0.151274	0.135929	0.181066	0.190847	0.245787	0.398292	0.473528	0.323306	0.171363	0.230939	0.45599	0.53908	0.94515	1.71831	2.619	2.6717	2.22611	2.23335	2.53605	2.05945	1.07453	0.478242	0.199575	0.0961093	0	0	0	0.087082	0.340598
	0.931456	1.29253	1.04142	1.09472	1.96207	3.12822	3.53482	3.31205	2.34087	1.36629	0.856901	0.81376	0.774839	0.806465	0.665058	0.541761	0.638313	0.750053	0.723273	0.643501	0.697413	0.775257	0.874041	0.991806	1.43497	2.97418	5.71522	6.98448	6.60101	6.47852	5.70927	4.04644	3.14023	2.52572	1.44361	0.898154	0.560555	0.259324	0.386398	0.65273	0.92276	0.900048	0.801203	0.871773	1.46616	2.10412	3.52655	5.63045	6.52709
	0.14084	0.320003	0.443062	0.549343	0.786741	1.01511	1.04496	0.834759	0.539894	0.333781	0.239685	0.171153	0.140153	0.2689	0.525211	0.525136	0.300451	0.0903537	0.0536457	0.0547485	0.145585	0.298191	0.909646	1.57594	1.95018	2.33949	2.67642	2.62351	2.32109	1.77273	1.09337	0.649665	0.344284	0.180588	0.183572	0.105816	0.0230991	0	0.0959371	0.461155	1.10495	1.69165	2.08106	2.53413	2.97863	3.2676	3.17389	2.74594	1.93379
	0.556049	0.501496	0.157587	0.347532	0.988715	1.09471	0.772474	0.650575	0.532766	0.16852	0	0	0	0	0.0693113	0.331574	0.427577	0.427391	0.453426	0.589609	0.441788	0.364475	0.305042	0.225527	0.0388698	0	0	0	0	0	0	0	0.0351762	0.103464	0.185375	0.421581	0.57786	1.06366	1.79321	2.0771	1.77813	1.7596	1.83597	1.6548	1.71838	1.78655	1.30652	0.687404	0.557996
	0.133702	0.108924	0.0747314	0.214887	0.511209	0.617972	0.468434	0.324756	0.262225	0.116683	0.0232822	0	0	0.044164	0.169793	0.41579	0.824216	1.30203	1.8721	2.4588	3.04317	3.66568	3.85872	3.26492	2.48308	2.05491	1.68497	1.39157	1.14956	0.966958	0.793385	0.611145	0.465595	0.420084	0.417548	0.403107	0.574668	0.994609	1.76441	2.86406	3.6598	3.84657	3.63594	3.42104	3.09326	2.70951	2.23437	1.96072	1.69432
	0.34577	0.570079	0.441298	0.157499	0.36093	0.843836	0.973778	0.940309	0.987843	1.6332	3.54754	5.57498	6.6329	7.76602	8.33343	6.72493	4.55783	3.63318	2.83578	1.42068	0.280065	0.0657873	0.039902	0	0	0	0	0	0.454058	1.23517	2.32782	2.93087	2.56608	1.66565	1.14324	1.00046	0.802293	0.462638	0.0975619	0.0376395	0	0	0.21913	0.361284	0.510613	0.683693	0.626369	0.409347	0.571615
	0	0	0.206	1.12724	2.82802	3.39685	2.53382	2.04279	2.72149	3.24696	3.14435	2.41213	1.34499	0.739643	0.618749	0.495789	0.20952	0.109617	0.147581	0.369386	0.471219	0.448854	0.456736	0.538621	0.609624	0.932517	1.32719	1.76648	3.05948	4.40725	4.61069	4.04295	3.75938	2.98057	1.78535	0.878576	0.636497	0.585811	0.487935	0.258257	0.110192	0.075994	0.139558	0.231488	0.398407	0.63981	1.44417	3.25858	5.09054
	0.499586	0.898672	0.677956	0.445534	0.711179	0.664617	0.299758	0.128603	0.182859	0.190418	0.143424	0.285135	0.521923	0.474365	0.207233	0.0242999	0	0	0	0	0	0	0	0	0	0	0	0	0.317817	1.5092	3.20829	4.5491	4.16767	2.58875	1.06704	0.401411	0.0361761	0	0	0	0.0405315	0.259226	0.5104	0.578034	0.3735	0.133951	0	0	0.124052
	0.391377	0.645272	0.391377	0	0	0	0	0	0	0	0	0	0	0	0	0	0	0	0	0	0	0	0	0	0	0	0	0	0	0	0	0	0	0	0	0	0	0.262029	0.432013	0.865427	1.27512	1.34737	0.744991	0.635008	0.582243	0.353148	0	0	0
	4.00292	2.4279	0	0.265523	1.68299	2.31853	1.24521	0	0	0	0	0.285949	0.471451	1.0892	1.87882	1.99702	1.1701	0.768506	1.03953	1.19029	0.719039	0.133353	0	0	0	0.131465	0.967583	1.36938	2.40196	2.81869	1.81013	0.0964392	0	0	0	0	0	0	0	0	0	0	0	0	0	0	0	0	0
	1.58569	1.23945	0.376173	0.21904	0.184339	0.133144	0.0686955	0.0296631	0.0179916	0	0.0429974	0.148894	0.171602	0.229653	0.688719	1.4898	2.46681	3.87765	5.12167	5.15131	4.13041	3.75584	3.41411	2.26754	1.20978	1.17395	1.17453	1.07406	0.975276	0.678908	0.555734	0.552435	0.511298	0.542545	0.772174	1.08898	2.39508	4.78983	7.33268	8.56796	7.06343	4.43334	2.95154	2.37271	1.70573	1.46111	1.35859	0.970927	0.508717
	0.353969	1.24968	2.71404	3.7415	4.17474	5.41138	6.77131	8.30353	12.2908	15.7088	13.6655	8.61437	5.01555	2.83339	1.69462	1.40455	1.31625	1.03828	1.12007	1.0574	0.735491	0.395296	0.538691	0.47256	0.367689	0.489169	1.43689	1.96787	2.54099	3.40158	3.31337	1.94559	0.938443	0.60523	0.551148	0.750691	0.6339	0.357539	0.0885024	0	0.342208	0.857061	1.10346	0.751886	0.349965	0.117965	0.0715495	0	0
	0.766029	0.766844	0.351773	0.200559	0.237324	0.317401	0.530898	0.661691	0.410488	0.427231	1.03318	1.17772	0.622004	0.241675	0.245312	0.168721	0.102055	0.703842	1.60702	2.30811	1.86374	0.84954	0.0855461	0.0518863	0	0	0	0	0.084958	0.140072	0.782413	1.43575	1.39886	1.19092	1.58814	1.33576	1.56576	2.91401	4.17396	3.51587	2.86957	2.5128	2.25708	1.41131	0.969153	0.735827	1.48237	2.52174	3.65788
	1.36821	1.70748	0.998304	0.253192	0.263925	0.330555	0.450997	0.423828	0.371434	0.382734	0.326442	0.220779	0.167746	0.498642	1.07945	1.95677	3.23544	6.24606	9.51371	9.25674	6.37796	4.77973	4.00627	2.76868	1.7871	0.982188	0.209155	0	0	0	0	0	0	0	0.313127	0.738126	2.44567	4.7187	6.04559	5.4869	3.86709	2.495	2.29777	1.83606	0.936229	0.673131	0.696754	0.393333	0.169082
	4.62569	4.98626	2.81042	1.15838	0.400341	0.055406	0.144904	0.55057	0.735137	0.437603	0.0763861	0	0.418924	0.7988	0.59717	0.108112	0.22079	0.834748	0.996888	0.470727	0	0	0	0	0	0	0	0	0.684258	1.12815	0.684258	0	0	0	0.0617997	0.673299	1.35324	1.24519	0.51059	0.0977977	0.12273	0.202347	0.12273	0	0	0	0	0	0
	0.753018	0.726741	0.448412	0.514734	0.611566	0.375047	0.102133	0.184361	0.32976	0.226899	0.0258005	0	0	0	0.232931	0.518784	0.85902	1.18998	1.23818	0.706574	0.266739	0.163296	0.141592	0.0408262	0	0	0	0	0	0	0	0.0417744	0.229397	0.689533	1.19821	1.7149	2.32847	2.66646	2.49316	2.08661	1.46386	0.83655	0.624763	0.494751	0.266788	0.13316	0.0807657	0	0
	0	0	0	0	0	0.0895869	1.43484	2.55791	2.15965	0.95423	0.895221	1.32239	1.29141	0.533873	0	0	0	0	0	0	0.132545	0.564912	0.803178	1.00802	1.4835	1.42688	0.56369	0	0	0	0	0	0	0	0.439877	1.15613	1.15031	0.430898	0	0.116947	0.300404	0.346176	0.193063	0.632857	1.20203	0.983463	0.244096	0	0
	3.11184	4.25638	2.78729	0.746141	0	0	0	0	0	0	0	0	0	0.32879	0.805392	1.38314	1.28589	1.66524	2.59312	2.86547	1.50622	0.698374	0.654763	0.542409	0.139394	0	0	0	0.50709	1.42931	1.48521	0.593261	0	0	0	0	0	0	0	0	0	0	0	0	0	0	0	0	0
	0.854477	0.518266	0	0	0.0196429	0.10801	0.268922	0.638391	1.54757	3.5165	6.50963	8.12091	7.99334	6.97831	5.31597	3.06114	1.69638	0.961855	0.553975	0.348017	0.179411	0.0738975	0.0448211	0.0568828	0.259766	0.330542	0.294189	0.431822	1.19881	2.88214	5.24883	7.67512	9.41878	8.3171	5.01708	2.40409	1.47465	0.868387	0.58628	0.355529	0.31577	0.358351	0.612956	1.13999	1.4515	0.990756	0.366531	0.072399	0.233528
	0	0	0	0	0	0	0.0230158	0.129055	0.228874	0.182853	0.125189	0.27203	0.664064	1.05064	1.12124	1.19935	1.94417	3.51787	5.08682	6.21641	6.15791	5.30677	3.88724	2.42477	1.43783	1.23312	0.986191	0.57246	0.387548	0.290134	0.180256	0.136059	0.397961	0.639186	0.705377	0.894298	1.61778	2.80794	4.00432	5.10845	4.89564	3.48366	2.11544	1.62385	1.09396	0.693429	0.397702	0.205812	0.106007
	0	0	0	0	0	0	0	0	0	0	0	0	0	0.050141	0.156417	0.233498	0.188258	0.104754	0.104518	0.113466	0.234482	0.818197	1.74157	1.93929	1.33649	0.678405	0.497364	0.544319	0.608634	0.502706	0.295809	0.153095	0.0868209	0.0629489	0.00987279	0	0	0	0	0.146495	0.540268	0.865956	0.83442	1.02443	1.40049	1.55037	1.71557	2.04244	1.99621
	0.161703	0.245902	0.32709	0.325584	0.314873	0.260468	0.208998	0.215191	0.44155	0.817553	1.75974	2.85803	3.86091	4.29659	3.90791	2.83175	2.13717	1.80387	1.27802	0.832073	0.712242	0.656924	0.418815	0.265592	0.235474	0.236781	0.267325	0.347512	0.53516	0.791551	1.40898	2.29614	2.83328	2.84787	2.70728	2.30315	1.68187	1.30261	1.06852	0.70528	0.298172	0.14432	0.180486	0.198225	0.173197	0.15482	0.232094	0.339557	0.551045
	1.07868	3.06998	4.30481	3.92658	3.51158	3.09936	2.72904	2.53774	2.56764	2.34893	2.51388	2.50891	1.96868	1.22649	0.840443	0.508275	0.301427	0.210352	0.15714	0.0503411	0	0	0	0	0	0	0	0	0	0	0	0	0	0	0	0	0	0	0	0	0	0	0.00748351	0.0431193	0.190424	0.463711	0.937341	1.51879	2.16178
	0.0734257	0.12381	0.161261	0.154793	0.114895	0.0518686	0	0.0164645	0.0897186	0.224455	0.699962	1.53019	2.30906	3.01519	3.36924	2.74557	2.31848	2.81811	3.46664	3.06607	2.87486	3.09389	2.63863	1.90733	2.24745	2.69607	1.90885	1.52362	1.72565	1.69905	1.87805	3.23281	4.11743	3.62988	2.69724	2.0093	1.53301	1.17228	0.760423	0.408726	0.212255	0.0936595	0.0747235	0.0923416	0.114268	0.129126	0.11494	0.162562	0.292138
	0.00506495	0.019146	0.0276194	0.0248155	0.01944	0.0125707	0.00479655	0.019545	0.0614966	0.136912	0.273939	0.42129	0.444661	0.324733	0.18313	0.0837125	0.0371661	0.025681	0.0416102	0.0555762	0.0537906	0.0682702	0.133432	0.139172	0.143446	0.232449	0.293914	0.49359	1.09258	1.77987	2.30057	2.63096	2.38859	1.64787	1.00226	0.659382	0.388526	0.224256	0.165628	0.156989	0.108616	0.0698435	0.0805336	0.131065	0.24263	0.70571	1.65751	2.72919	3.87963
	0.0712425	0.153071	0.218219	0.209878	0.237343	0.28143	0.328779	0.357754	0.432013	0.727729	1.24023	1.93739	2.02357	1.67067	1.48753	1.53953	1.28622	1.00613	0.784005	0.565739	0.3879	0.306375	0.362741	0.420729	0.430779	0.473862	0.475293	0.620519	1.07197	1.81172	2.38918	2.31157	1.5598	1.00366	1.01083	1.07786	0.820943	0.505257	0.331402	0.257171	0.227749	0.169195	0.0891423	0.101838	0.176699	0.240141	0.316981	0.56588	1.2371
	0.134816	0.118779	0.0720433	0	0	0	0	0	0	0	0	0	0	0	0	0	0	0	0.0271489	0.254528	0.372996	0.400669	0.468518	0.714384	0.59885	0.648412	1.11032	1.97193	2.57861	2.15856	1.67542	1.87738	1.90522	1.04413	0.487496	0.224541	0.110096	0.0500103	0.0507457	0.0732479	0.182887	0.497083	0.868238	0.897849	1.52545	3.91563	7.83404	10.9011	11.4003
	-0.000516409	0.217794	0.312017	0.249973	0.118223	0.0303805	0	0	0.0413302	0.0955057	0.387442	0.675734	1.15718	1.95417	2.70274	2.71625	2.21243	1.50278	0.862417	0.667115	1.09343	1.73947	1.81563	1.36999	0.998923	0.827216	0.737063	0.950405	1.54423	1.95672	2.25678	2.70639	2.54933	2.31285	2.67824	2.77409	1.76795	1.09168	0.913031	0.775386	0.406422	0.218101	0.192391	0.215803	0.119642	0.0544735	0.0310993	0.0476392	0.0474444
	0.0367236	0.0259927	0.0428547	0.0798084	0.133076	0.126934	0.109706	0.257626	0.561733	1.12902	1.77193	2.11526	1.94825	1.73919	1.85789	2.16848	2.08337	1.66428	1.1813	0.721814	0.427834	0.297458	0.211162	0.13468	0.187209	0.290166	0.325738	0.499177	0.965997	1.14709	0.984767	0.893873	0.837189	0.718869	0.900201	1.0441	0.834135	0.474789	0.250767	0.108099	0.0824367	0.155064	0.149873	0.0535618	0	0	0	0.0792613	0.278971
	0.0585191	0	0.182742	0.546687	0.642344	0.516091	0.351774	0.179995	0	0	0	0	0	0	0	0	0	0	0	0	0	0	0	0	0	0	0	0	0	0	0	0	0.356616	1.04387	1.22132	0.642273	0.113036	0	0	0	0	0	0	0	0	0	0.163287	0.382059	0.419367
	0.0559984	0.232797	0.298223	0.242536	0.206886	0.235159	0.349986	0.470139	0.955112	2.02825	4.15106	5.4908	4.9092	3.6754	3.10009	2.29554	1.43372	0.95517	0.656718	0.433247	0.219129	0.0984504	0.111114	0.112425	0.0944115	0.115739	0.102839	0.0728501	0.193666	0.921894	2.22349	3.40015	3.32277	2.26534	1.16072	0.632162	0.306644	0.111239	0.0147329	0.121653	0.270524	0.252338	0.0846844	0	0	0	0	0	0
	0.225275	0.198478	0.120383	0	0	0.0426403	0.102327	0.233754	0.478379	1.10042	2.49943	5.80106	7.88615	8.68195	9.50976	10.6596	9.18447	6.81128	4.56955	2.93477	1.86283	1.43258	1.08386	0.759569	0.635865	0.374066	0.0830597	0.120646	0.18712	0.148637	0.0337208	0	0.68258	3.47394	6.32319	5.76337	3.06671	1.34457	0.659024	0.302199	0.319221	0.258212	0.170957	0.188505	0.427327	0.716555	0.950789	0.951317	0.84105
	0	0	0	0	0	0.0336859	0.100432	0.14547	0.204695	0.321141	0.72507	2.07088	3.83035	5.39284	6.61832	6.92343	5.94376	4.63699	3.43699	2.0812	1.21213	1.04318	0.918642	0.555244	0.366159	0.347613	0.236191	0.191031	0.22022	0.351795	0.662087	1.09717	1.73207	3.17531	4.57976	4.67896	3.13364	1.5816	0.73892	0.485249	0.177695	0.0669132	0.0373549	0.0291449	0.0112119	0.0393769	0.126464	0.205338	0.239046
	-0.059866	0.235252	0.514462	0.777269	0.8068	0.617227	0.416356	0.178826	0.0188738	0	0	0	0	0	0	0.041156	0.112813	0.231042	0.401434	0.405936	0.193841	0.01712	0.0415444	0.142064	0.339311	0.427101	0.377507	0.223923	0.0978603	0	0	0	0	0	0	0	0	0	0	0	0	0	0.0240336	0.0396248	0.101316	0.201564	0.199529	0.109317	0.139572
	0.137149	0.174068	0.332503	0.589198	1.23948	2.7056	3.56252	3.85883	4.9842	7.29052	9.27735	8.16885	5.5427	4.10854	3.95021	2.41479	1.58315	1.32554	0.957117	0.219788	0	0	0	0	0	0	0	0	0	0	0	0	0	0	0	0	0	0	0	0	0	0	0	0	0	0	0	0	0
	0	0	0	0	0	0	0	0	0.0120448	0.185709	0.788786	1.73357	2.57805	2.94046	2.60487	1.78123	1.13598	0.884998	0.778023	0.649282	0.517125	0.368756	0.274226	0.240525	0.182111	0.0765055	0.053917	0.121568	0.132535	0.150618	0.407609	0.804731	0.924766	0.805403	0.75321	0.588861	0.334964	0.262805	0.311579	0.26619	0.369388	0.404798	0.258181	0.0857994	0.0703994	0.133388	0.302374	0.499976	0.732712
	0.112484	0.394587	0.434887	0.250018	0.0905055	0	0	0	0	0	0	0.828877	2.86245	4.79369	5.01208	3.22233	1.90915	1.81997	1.66457	0.639928	0.305649	0.399982	0.38839	0.354734	0.470035	0.454364	0.195898	0.295305	0.490433	0.384634	0.342058	1.1191	4.48013	9.8295	11.8886	8.62697	4.64038	2.73743	1.80594	1.69805	2.19123	2.06255	1.18596	0.426985	0.129769	0	0	0	0
	0	0	0	0	0	0	0	0.0537113	0.258426	1.19146	3.79359	7.99533	10.9959	11.3887	9.44584	6.5352	4.46167	4.15789	4.02939	3.26657	2.66715	2.35491	1.82101	1.08654	0.764762	0.76434	0.514381	0.28826	0.22835	0.278678	0.602702	1.49681	2.36174	2.50971	2.09129	1.55053	0.906604	0.557898	0.61435	0.653342	0.390785	0.243056	0.223191	0.187462	0.0663419	0.0297359	0.0490261	0.0497529	0.0852842
	-0.107802	0.352062	0.709948	0.936185	1.03904	1.542	2.20323	2.4907	2.2216	1.75218	1.11726	0.771658	0.749035	0.83257	0.768694	0.711591	0.632745	0.552635	0.52794	0.489419	0.370207	0.463837	0.828004	0.994875	0.953423	1.13508	1.4119	1.57135	1.55149	1.21607	0.714714	0.519824	0.500556	0.454178	0.422129	0.426447	0.418914	0.464075	0.528664	0.567128	0.555005	0.500455	0.507501	0.639877	0.701542	0.852951	1.53421	2.21774	2.41527
	5.58713	11.4135	16.3377	20.2418	22.0765	18.6529	12.0107	7.08247	2.99958	1.08198	0.206085	0	0	0	0	0	0	0	0	0	0	0	0	0	0	0	0	0	0	0	0	0	0	0	0	0	0	0	0	0	0	0	0	0	0	0	0	0	0
	0	0	0	0	0	0	0	0	0	0	0	0	0	0	0	0	0	0	0	0	0	0	0	0	0	0	0	0	0	0	0	0	0	0	0.125657	0.207173	0.658471	1.26256	1.26821	0.552479	0.15297	0.0838214	0.0508403	0	0	0	0	0	0
	0.251374	0.284048	0.322011	0.364958	0.618619	0.720917	0.435697	0.23258	0.56576	0.898877	1.12772	1.36108	1.19653	0.558356	0.207323	0.150213	0.136157	0.128869	0.0781628	0.259198	0.712155	0.810451	0.478806	0.249166	0.174194	0.0696696	0	0	0	0	0	0	0.293077	0.705309	1.15381	2.18588	4.13083	6.09999	7.80956	9.74382	10.3072	8.39119	6.76181	6.02274	4.38751	2.41734	1.67964	1.39029	1.27906
	-0.422568	0.0200589	0.377264	0.631828	0.480651	0.23964	0.286888	0.342269	0.424601	1.00446	2.36462	3.2324	2.75685	1.9021	1.50901	1.4702	1.69552	1.79392	1.64234	1.29526	0.89738	0.60499	0.39758	0.124755	0.0320677	0.118784	0.322169	0.435278	0.649116	1.12423	1.81501	2.36161	2.18245	1.3856	0.785593	0.532832	0.350819	0.396748	0.582921	0.691083	0.818326	0.737956	0.572544	0.498803	0.42072	0.176743	0.0773171	0.188172	0.287887
	0	0	0	0	0	0	0	0	0	0	0	0	0	0	0	0	0	0	0.180985	1.39264	3.37802	4.04313	2.46844	0.652332	0	0	0	0	0	0	0	0	0	0	0	0	0	0	0	0	0	0	0	0.913946	2.38327	2.35893	0.876427	0	0
	0.134812	0.302478	0.32643	0.153101	0.0430942	0.0329647	0.0681275	0.275487	0.580271	0.662598	0.670084	0.724675	0.683451	0.700029	1.27576	2.07129	2.23906	1.50854	0.81254	0.834505	0.825967	0.445026	0.180017	0.204033	0.123612	0.0473088	0	0	0.0547563	0.129575	0.389509	1.10629	1.53547	1.41846	1.61268	2.17944	2.09609	2.0491	2.32316	2.17686	1.50991	0.892489	0.357743	0.0392874	0	0	0	0	0.0249758
	-0.352357	0.429636	1.39874	2.54078	2.78651	1.78423	0.492103	0	0	0	0	0	0	0	0	0	0	0	0	0	0	0	0	0	0	0	0	0	0	0	0	0	0	0	0	0	0	0	0	0	0	0	0	0	1.29066	2.8877	3.60669	3.27848	2.32545
	2.31723	2.4141	2.33564	1.07662	0.366519	0.0889242	0	0	0	0	0	0	0	0	0	0	0	0.243174	1.50444	2.47207	1.98391	0.74789	0.20524	0	0	0	0	0	0	0	0	0	0	0	0	0	0	0	0	0	0	0	0	0	0	0	0	0	0
	0.724768	2.42489	2.91278	2.30666	2.68845	4.27593	6.5642	8.79483	9.9802	8.81166	6.30026	4.48845	3.39253	2.51063	2.62494	2.84628	2.48022	1.94126	1.84181	1.6695	1.54705	1.13683	0.888484	0.618966	0.368687	0.387261	0.422645	0.600567	1.06271	1.02973	0.812969	1.33345	1.56508	1.23316	1.31883	1.56463	1.0304	0.321913	0	0.710435	1.57557	1.37695	0.404261	0	0	0	0	0	0
	0.0723723	0.285694	0.415746	0.374111	0.242028	0.18966	0.324855	0.463703	0.447907	0.334123	0.253051	0.336152	0.610191	0.996173	1.31921	1.5067	1.48173	1.10946	0.632927	0.439375	0.415705	0.2889	0.169541	0.193821	0.205594	0.120917	0.067485	0.070553	0.0642995	0.243666	0.892464	1.21003	1.63286	2.66391	3.25946	2.65204	1.86969	1.22571	0.570103	0.268992	0.189823	0.167195	0.128282	0.161109	0.204134	0.219147	0.253727	0.390842	0.529533
	0.0934058	0.034043	0.152514	0.402106	0.441215	0.602444	0.963024	1.51681	2.09757	1.97128	1.45364	1.35539	1.56946	1.25242	1.13816	1.19496	1.29373	1.16506	0.928	0.819241	0.972006	1.02939	0.741451	0.548134	0.740204	0.918058	0.901149	0.812215	0.676962	0.539032	0.481221	0.31768	0.166691	0.218409	0.398403	0.659264	0.98088	1.29174	2.04728	4.48167	8.54716	11.6022	12.2009	12.8581	12.4121	9.06957	5.60701	4.29177	2.83356
	-0.00507225	0.137107	0.277991	0.417574	0.546183	0.594702	0.616018	0.610912	0.523605	0.3623	0.23666	0.162772	0.129852	0.119553	0.106724	0.105805	0.158573	0.254599	0.484592	0.952266	1.56739	1.96112	2.50961	3.73887	5.34578	6.32334	6.66459	6.4406	5.60895	4.58334	3.60374	2.61149	1.72675	1.19118	0.829008	0.699593	0.669862	0.691308	1.05002	1.95224	3.34054	4.47444	5.26379	5.74702	6.00618	5.84461	5.56244	4.88598	3.88652
	0.260621	0.306264	0.51839	0.864738	1.20614	1.39858	1.73922	2.00159	2.01827	1.86638	1.643	1.19337	0.834922	0.582624	0.458921	0.375742	0.276501	0.167411	0.0878599	0.131593	0.226435	0.25532	0.350599	0.573773	0.914724	0.967818	1.03605	1.25986	1.30295	1.00883	0.819249	0.557841	0.305853	0.293447	0.333245	0.282913	0.2304	0.199826	0.231069	0.307901	0.348699	0.327993	0.260957	0.316055	0.473417	0.719016	1.36656	2.38346	2.91246
	-0.00573444	0.22988	0.268944	0.170668	0.176971	0.308132	0.52422	0.645228	0.693899	0.90732	1.32948	1.67359	1.74406	1.69121	1.4636	1.03479	0.503342	0.171852	0.0641135	0.0539599	0.0327283	0	0	0.0200008	0.066832	0.0758203	0.13653	0.289304	0.300559	0.165244	0.133258	0.142003	0.217452	0.437037	0.447774	0.212973	0.0621103	0.0376718	0	0	0	0	0	0.0844447	0.286785	0.420391	0.479211	0.679845	1.00183
	0.0716278	0.23829	0.262099	0.174216	0.181975	0.218773	0.244175	0.248446	0.357912	0.652696	1.46366	2.49698	3.37005	3.80364	3.67658	3.00083	2.07421	1.58405	1.49135	1.35522	0.91469	0.608427	0.370682	0.301921	0.317217	0.282317	0.24474	0.263131	0.378155	0.697942	1.24125	1.59654	1.97719	2.24713	2.09368	1.68005	1.57066	1.46332	1.10322	0.665071	0.417712	0.30149	0.173336	0.11834	0.167591	0.190004	0.233908	0.324612	0.44397
	0	0	0	0	0	0	0	0.0509729	0.381348	1.18732	2.64467	6.83414	11.8036	12.5972	9.90309	7.83801	5.95373	4.7752	5.04797	4.86856	3.46721	2.47024	1.87794	1.48602	1.22026	1.03015	0.72858	0.47326	0.588845	0.97341	1.29676	2.03668	2.40343	2.18523	1.84037	1.77759	1.2786	0.822045	0.39823	0.176347	0.126283	0.108079	0.0436546	0.0221669	0.0134449	0	0	0	0
	0.481928	0.423956	0.359089	0.287644	0.421686	0.411508	0.38529	0.776398	1.38477	1.43115	1.00223	0.737995	0.643455	0.438344	0.288931	0.198071	0.0898623	0.0182077	0	0	0	0.0863071	0.609145	1.09365	0.858657	0.237644	0.0825109	0.436184	0.577369	0.486668	0.340223	0.240436	0.144855	0.278595	0.266613	0.0936843	0	0	0.0187735	0.283217	1.33287	1.88123	1.21574	0.431136	0.420186	0.328094	0.295775	0.459099	0.469296
	1.28769	1.28847	1.28769	0.610701	0.280739	0.20978	0.234284	0.176384	0.271277	0.558918	1.0849	1.87406	2.95081	3.75357	3.88079	3.33978	2.62053	2.0414	1.88557	1.85361	1.67428	1.10917	0.770194	0.82088	0.719946	0.456743	0.476349	0.432468	0.275504	0.365239	0.434243	0.333461	0.565153	1.42586	2.41845	2.61634	1.68789	0.752513	0.392366	0.50424	0.527411	0.392761	0.088901	0	0.0234929	0.109166	0.300502	0.335687	0.405584
	0	0	0	0	0	0	0	0	0	0	0	0	0	0	0	0	0	0	0	0	0	0	0	0	0	0	0	0	0	0	0	0	0	0	0	0	0	0	0	0	0	0	0	0	0	0	0	0	0
	0.308048	0.271405	0.164615	0	0	0	0.0687478	0.292485	0.364099	0.349576	0.496016	0.907942	1.4424	2.41587	4.22016	5.23164	4.49845	3.23979	2.52417	1.61762	0.881881	0.469812	0.320511	0.311735	0.415343	0.50317	0.610063	0.495023	0.321546	0.223687	0.323217	0.627812	2.16456	5.13322	8.02351	9.40924	8.66604	6.60752	4.47169	3.23943	2.38593	1.78852	1.04604	0.624309	0.458798	0.47694	0.543784	0.538481	0.346505
	0	0	0	0	0.00883781	0.029471	0.043458	0.0646681	0.0883851	0.105139	0.153674	0.314636	0.520939	0.865391	1.44687	1.92876	2.11566	1.96439	1.45911	0.760703	0.396429	0.247659	0.120325	0.0152625	0.030248	0.0762103	0.110929	0.144075	0.154	0.18325	0.272898	0.542701	1.05398	1.46713	1.66732	2.05201	2.54002	2.4093	1.7073	1.1944	1.10324	0.973888	0.652834	0.497418	0.413864	0.297708	0.221319	0.187019	0.123129
	1.42551	3.02179	3.91528	3.56388	3.15617	2.16389	1.48532	1.83361	2.33873	1.88069	1.04818	0.428268	0.149632	0.0557729	0	0	0	0	0	0.170835	0.640044	1.53915	1.91524	2.63313	4.47071	5.52158	5.35485	5.80462	5.50336	3.65991	1.98198	1.13299	0.557038	0.427098	0.358375	0.40371	0.387629	0.319188	0.384381	0.847281	1.88026	3.30114	5.27187	6.89061	8.56376	9.73824	8.9798	6.76039	5.35991
	0.403512	0.355513	0.21563	0	0	0	0	0	0	0	0.381454	1.49611	2.48079	2.2033	1.27376	0.749196	0.679751	1.50007	2.10304	1.4794	0.373308	0.0824223	0	0	0	0	0	0	0.532305	1.40386	1.90237	2.24992	2.09494	1.38305	0.848894	0.811047	0.468926	0.177687	0.128441	0.230074	0.658769	0.795503	0.715738	0.720995	0.700091	0.558488	0.955098	1.44893	1.14552
	0	0	0	0	0	0	0	0	0	0.0176467	0.175386	0.559694	0.703305	0.413531	0.122922	0.0812797	0.0892471	0.220699	0.403266	0.37352	0.173189	0.0318532	0.0740278	0.238025	0.30807	0.443816	0.651772	0.73959	0.928045	1.44805	1.97876	1.77489	1.25525	0.916026	0.768358	0.476407	0.345827	0.266243	0.138735	0.0966306	0.139542	0.187819	0.234695	0.453159	0.980352	1.75751	2.64007	3.45173	4.20073
	-0.148113	0.0859091	0.296931	0.48344	0.42397	0.266409	0.238118	0.219866	0.0929799	0	0	0	0.0848459	0.266696	0.461645	0.403344	0.353992	0.641376	0.773308	0.393487	0.0359124	0	0	0.123109	0.337206	0.344424	0.174945	0.46319	1.08724	1.72243	3.3573	6.71015	9.47897	9.60009	7.95685	5.65106	3.2065	1.50559	0.851226	0.538614	0.375572	0.280391	0.215802	0.219437	0.298334	0.443716	0.660671	0.982042	0.925051
	0.0647645	0.24372	0.388057	0.490757	0.927319	1.32668	1.18667	1.24373	1.7274	1.68203	1.676	2.55997	3.0623	2.48248	1.7775	1.26979	0.678644	0.555163	0.643034	0.663499	0.564091	0.506653	0.344671	0.420364	0.496039	0.441206	0.224124	0.087619	0	0	0	0	0.125885	0.207549	0.253967	0.287045	0.295112	0.199053	0.262549	0.614773	0.899303	0.975234	0.761964	0.40924	0.0660847	0	0	0	0
	-0.155409	1.9716	2.27546	1.30314	0.716292	0.618105	0.45452	0.0763969	0	0	0	0	0	0	0	0	0	0	0	0	0	0	0	0	0	0	0	0	0	0	0	0	0	0	0.0874695	0.331267	0.39587	0.515012	0.939905	0.986118	0.489167	0.148339	0.0899722	0	0	0	0	0	0.153075
	0	0	0	0	0	0	0	0	0	0	0	0	0	0	0	0	0	0	0	0	0	0	0	0	0	0.043864	0.353775	0.673611	0.851868	1.39388	2.70115	3.35612	2.70238	1.7878	1.30187	0.714329	0.175417	0	0	0.10857	0.360609	0.477194	0.831651	1.11662	1.02931	0.580675	0.374836	0.16614	0.0712314
	0.714278	0.241414	0.843719	2.21903	3.00706	2.6807	2.26986	1.86682	1.04159	0.564334	0.490986	0.433484	0.877089	1.81459	2.55641	2.52672	2.75717	3.56264	3.7282	2.65815	1.49986	0.653462	0.31646	0.413979	0.450169	0.245387	0.161806	0.271728	0.318391	0.319901	0.672017	1.12826	1.65905	1.98136	2.46713	3.19871	3.8349	3.84021	3.15803	2.39004	2.21214	2.12004	1.29525	0.610376	0.571311	0.593821	0.540007	0.423346	0.235551
	0.8333	5.36432	7.62702	6.49287	3.80485	1.71185	0.868612	0.597861	0.223255	0	0	0	0	0	0	0	0	0	0	0	0	0	0	0	0	0	0	0	0	0	0	0.486394	0.801929	0.915572	0.900098	0.746562	0.192503	0.593106	1.78012	2.31783	1.97763	1.67469	1.43065	0.778942	0.213087	0	0.0898752	0.635636	1.49542
	-0.637528	1.67083	3.40491	3.11777	1.48577	0.739921	0.982559	1.47222	1.44461	0.706702	0.396146	0.986371	1.70126	1.36696	0.68307	0.465593	0.363351	0.0776774	0	0	0	0	0	0	0	0	0	0	0	0	0.279511	0.460835	0.798315	0.943447	1.01453	1.10696	1.18753	0.62227	0.109943	0	0	0	0	0	0	0	0	0	0
	0	0	0	0	0	0	0	0	0	0.0825258	0.340363	1.2294	3.25249	5.25257	6.93246	7.24579	5.9351	4.06396	3.2494	2.51096	1.66183	1.01374	0.741025	0.598851	0.316356	0.121429	0.0921598	0.194521	0.228552	0.433376	1.23026	2.9954	4.97254	6.7754	7.714	6.94149	4.84692	3.36574	2.49488	1.68757	1.04117	0.644769	0.424556	0.492866	0.475201	0.231469	0.122994	0.191726	0.233901
	0	0	0	0	0	0	0.0557675	0.393451	0.552866	0.536616	0.579292	1.40846	2.16611	2.7251	2.876	3.76517	4.56817	5.83852	6.6629	6.43215	4.313	2.64739	1.62524	1.56178	2.01343	2.38828	1.74501	0.846803	0.420498	0.392128	0.345039	0.102862	0	0	0	0.102275	0.506937	1.12694	1.10806	0.726441	0.534253	0.686387	0.521054	0.404438	0.252052	0.152877	0	0	0
	0	0	0	0	0.101823	0.435793	0.915107	1.10643	0.744024	0.365257	0.229749	0.13935	0.163751	0.64461	0.781411	0.521445	0.242058	0.58541	0.987608	0.96056	0.640438	1.38192	2.43985	2.82242	3.42193	3.19092	1.48097	0	0	0	0	0	0	0	0	0	0.344091	2.14961	3.84868	3.54914	3.05524	4.53382	5.83041	5.8951	5.60012	4.89512	3.71578	2.51795	1.69771
	0	0	0	0	0	0	0	0	0.111533	0.904842	3.0264	5.69027	6.77195	5.77651	4.97127	4.64114	3.3257	1.4723	0.574402	0.248348	0.050277	0	0	0	0	0	0	0.284869	1.23551	3.0548	6.23481	8.98377	8.77956	7.02216	5.86093	4.33433	2.26352	1.16471	0.902087	0.758712	0.517814	0.240604	0.0607414	0	0	0	0	0	0
	-0.0552603	0.876767	1.78156	2.6587	2.73772	2.83392	2.90569	2.42916	1.27203	0.579368	0.236227	0.273049	0.354308	0.310149	0.201842	0.117423	0.0724158	0.0439224	0	0.189118	0.623406	0.702864	0.674847	1.1851	3.10562	5.20875	6.11997	6.12425	5.68286	4.65148	3.62025	3.64149	4.40393	4.07661	3.3169	3.09065	3.481	3.28661	2.856	1.67404	0.748884	0.647016	0.656052	0.361912	0	0	0	0	0
	0.827879	0.943854	0.868298	0.378901	0.290016	0.250763	0.333856	1.00702	1.85803	1.606	1.28426	1.90196	2.65669	2.61165	2.42794	1.751	1.12092	1.85826	2.74179	2.20367	1.81457	2.29052	2.30052	2.37046	2.65212	2.00289	0.944886	0.383927	0.383436	0.504953	0.702382	1.87457	3.849	5.46752	7.45142	8.29121	6.53093	4.14201	3.0859	2.5792	2.35984	1.90563	1.37812	1.03382	0.493872	0.0440246	0	0	0
	0	0	0	0	0	0	0	0	0	0.267	1.01298	2.46876	4.24609	5.53109	5.78367	5.15152	3.88581	2.40852	1.50458	1.2368	1.12947	0.689918	0.340493	0.221156	0.182471	0.0463763	0.190751	0.742368	1.00911	0.614044	0.112919	0	0.0582508	1.07394	2.41025	2.42598	1.16228	0.347483	0.117423	0.0878637	0.204261	0.260415	0.130998	0.297147	0.601212	0.524996	0.22825	0.169276	0.322725
	-0.80151	1.58677	3.65835	5.38117	5.68746	4.63339	3.23403	2.61641	2.55609	2.171	1.47158	1.00095	0.469506	0.335905	0.526092	0.536672	0.715168	1.47942	2.01102	1.8588	1.61751	1.35731	0.731872	0.29396	0.224162	0.135961	0.0511714	0.0843674	0.330839	0.850775	1.22317	1.13494	1.22646	1.6328	1.85014	1.36604	0.634917	0.307796	0.403385	0.59146	0.734293	0.73091	0.437927	0.146118	0.151711	0.501731	0.566533	0.251603	0
	0.0920611	0.0558379	0	0	0.0216827	0.0757389	0.137169	0.153924	0.289074	1.41704	2.78831	2.97948	1.80759	0.689584	0.0900518	0	0	0	0	0	0	0	0	0	0	0	0.00639213	0.189084	1.44446	3.90061	7.40474	9.21047	7.94727	4.99974	2.74436	1.03768	0.181413	0	0	0	0	0	0	0	0	0	0	0	0.0277171
	0.0278001	0.0458347	0.062425	0.095416	0.167074	0.308534	0.478178	0.577696	0.687584	0.762298	0.643835	0.448608	0.309653	0.216525	0.143264	0.0902132	0.0671135	0.193832	0.400816	0.911053	2.30484	4.51795	6.11521	6.2737	5.10732	3.46638	2.13765	1.50522	1.09985	0.685008	0.321651	0.128276	0.0858675	0.0771672	0.0623477	0.0270852	0	0.0111344	0.116516	0.973133	2.94595	5.08126	6.04458	5.21152	3.33799	1.68743	0.859515	0.439603	0.225848
	0.0375809	0.0619604	0.0375809	0	0	0.13941	0.490134	0.568549	0.260286	0	0	0.0825029	0.178261	0.183248	0.274151	1.27116	2.78843	4.42838	4.92247	3.90936	2.13876	1.14815	0.546664	0.1678	0	0	0	0	0.0637647	0.10513	0.0637647	0	0	0.0271917	0.14776	0.930332	2.84	4.52531	3.79617	1.59638	0.241759	0.0437147	0	0	0	0	0	0	0
	0.320545	0.501536	0.502115	0.878316	2.26733	3.88752	4.21587	2.90869	1.3816	0.571315	0.223619	0.0813362	0.0311799	0	0	0.0250458	0.104984	0.130054	0.103423	0.395781	1.42947	3.48222	6.62476	8.8126	8.59742	6.82364	4.92127	2.91562	1.44705	0.636941	0.228229	0.0207313	0	0	0	0	0	0	0	0.0164923	0.356969	1.56343	3.39715	5.35942	6.79572	6.6517	4.57777	2.14796	0.72568
	7.98339	5.64668	1.07354	0.54538	0.315449	0.0934356	0.0134305	0	0	0	0	0	0	0	0	0	0	0	0	0	0	0	0	0	0	0	0	0	0	0	0	0	0	0	0	0	0	0	0.296806	0.861809	0.983377	0.491976	0.0724908	0	0	0	0.0474248	0.223793	0.287482
	0.156836	0.803934	1.44352	1.67846	2.40708	3.83681	6.60388	10.3067	13.3927	14.6676	12.7469	7.92592	3.36478	1.30521	0.470124	0.446049	0.515231	0.62436	1.14435	1.24992	0.605855	0	0.0151447	0.488445	1.17713	1.49194	1.64181	2.18421	3.18239	3.38691	2.41873	1.00995	0.304929	0.122622	0.314577	0.472383	0.908264	1.54855	1.71697	1.4657	1.74518	1.98336	1.36621	0.597707	0.35256	0.190729	0.00841162	0	0
	0.805787	0.839213	0.593619	0.585298	0.661282	1.25084	2.55761	3.71619	4.7402	6.98708	9.48481	10.8402	9.42473	5.6912	1.92637	0.415867	0.112947	0.471469	0.784398	0.67289	0.513804	0.551879	0.52707	0.364891	0.171016	0.00803814	0	0	0	0.203684	1.25939	3.16939	4.04519	2.83351	1.0339	0.424967	1.10532	1.89798	1.99573	1.8649	1.76123	1.3551	0.858397	0.494579	0.161555	0.071795	0.278454	0.355751	0.192836
	0	0	0.0592768	1.37974	3.80317	4.30965	2.54392	1.13605	0.85764	0.516435	0.271828	0.10796	0.0339167	0.368862	1.42349	2.87254	2.8223	1.44808	0.441339	0.344623	0.12935	0	0	0	0	0	0	0	0.157843	0.8926	2.03897	3.38626	3.9896	4.11906	4.0928	3.6627	2.18878	0.808148	0.137116	0	0	0	0	0	0	0	0	0	0
	0	0	0	0	0	0	0	0.134147	0.22117	0.134147	0	0	0	0.252112	0.686466	1.81739	4.50866	7.74431	7.89239	5.23659	2.57754	1.1364	0.219502	0	0	0	0	0	0	0	0	0	0	0.111083	1.02661	4.28615	7.01929	7.12093	7.61619	8.31542	5.58589	1.66007	0.198579	0	0.0913332	0.150583	0.0913332	0	0
	0.156119	0.14848	0.0639573	0.0179134	0	0	0	0.153547	0.253157	0.153547	0	0	0	0	0	0	0.0245679	1.0414	2.93153	4.31792	4.4579	3.76822	2.71797	1.60883	0.909959	0.463416	0.235619	0.0164247	0	0	0.059	0.193027	0.240655	0.222979	0.45534	1.07211	2.80458	5.77478	8.85275	8.6425	5.23128	1.729	0.516646	0.232457	0.149065	0.0306588	0	0	0
	1.11666	1.05778	0.602391	0.573265	0.642373	0.832852	0.94968	0.891005	0.618763	0.369024	0.259222	0.174684	0.228863	0.262983	0.159508	0	0.0219056	0.127805	0.244029	0.366187	0.436293	0.34343	0.176886	0.223492	0.336393	0.329396	0.251709	0.156374	0.0480336	0	0	0	0.0965319	0.159154	0.0965319	0.0189953	0.479746	1.68316	2.48333	1.93673	1.10655	1.12426	1.30704	1.18627	0.765299	0.296803	0.117917	0.210816	0.144962
	0.309126	0.509663	0.323916	0.157749	0.271095	0.193418	0.0364241	0	0	0.0143541	0.103022	0.249992	0.616393	0.855926	0.807788	1.16193	2.99347	3.79229	2.27508	0.387043	0.0143207	0	0	0	0	0	0	0	0	0	0	0	0	0.0898388	0.300308	0.894453	2.94397	5.03416	4.62236	2.15973	0.484199	0.0123838	0	0	0.127532	0.242333	0.180405	0.0320691	0
	0.166381	0.115981	0.0144557	0.166111	0.530687	0.612862	0.417117	0.310667	0.661907	1.31233	1.7056	1.34018	0.710054	0.336347	0.159912	0.0529778	0	0	0	0	0	0	0	0	0.0129621	0.0916874	0.2828	0.987798	2.51234	5.01902	6.98019	6.42568	3.72065	1.35861	0.409692	0.206022	0.113614	0.00547407	0	0	0	0.136439	0.348406	0.355023	0.330249	0.451506	1.10658	2.50376	5.2933
	0.0408069	0.149132	0.205071	0.124382	0.157991	0.324583	0.321237	0.497034	0.623889	0.419778	0.153591	0.552781	1.22733	2.15758	2.23472	1.30573	0.24593	0.0163349	0	0	0.132619	0.218652	0.132619	0	0	0	0	0	0.0257533	0.109419	0.544996	1.73733	3.59075	4.40264	3.21846	1.40988	0.630723	0.533062	0.462854	0.423415	0.337541	0.153467	0	0	0.0445553	0.347634	0.87636	1.06813	0.669158
	0.143181	0.554729	1.01533	0.885443	0.437913	0.214572	0.154294	0.225612	0.454194	0.407222	0.130701	0.00623162	0	0	0	0	0.213762	0.538637	0.520758	0.186202	0	0	0.170506	0.308709	0.215997	0.0275915	0.102929	0.461208	1.2349	1.90171	1.62915	0.690602	0.0935949	0	0	0.432517	1.67008	2.53086	2.07542	1.23103	0.954568	0.942781	0.735474	0.349008	0.0408685	0	0	0.777162	1.54378
	0.19906	0.220648	0.276007	0.291104	0.126581	0.0589786	0.0857506	0.0520104	0	0.0540772	0.403982	1.29503	2.42973	2.69743	1.99381	0.987795	0.325602	0	0	0	0	0	0	0	0	0	0	0	0	0.0124439	0.344238	1.45056	3.23073	4.41416	3.79714	2.03741	0.659385	0.130965	0	0	0	0	0	0	0	0.0799778	0.131861	0.159771	0.131557
	0	0	0	0	0	0	0.0716851	0.822068	1.61269	1.53514	1.43241	3.2039	5.92664	6.18143	3.67615	1.35919	0.604036	0.228339	0.0323923	0	0	0	0.487635	0.84236	0.550922	0.0383856	0	0.129422	0.483684	1.71557	3.3521	3.6348	2.08931	0.581565	0.0412997	0	0	0.279626	0.55556	0.435487	0.0945346	0	0	0	0	0	0	0.181415	1.15896
	0	0	0	0	0	0.814945	2.39883	3.55844	3.38123	2.14639	0.730735	0.0361651	0	0	0	0	0	0	0	0	0	0	0.35757	1.54872	2.73328	3.14107	4.5614	9.92305	14.1682	11.7584	5.56834	1.82303	0.486883	0.262177	0.307112	0.202136	0.0479263	0	0	0	0	0	0.00927778	0.486192	1.32603	3.561	7.59234	12.033	13.082
	0.361172	0.565107	0.883564	1.38591	2.56135	3.76464	3.95545	3.18891	2.19923	1.11427	0.509841	0.331613	0.147296	0.0247523	0.0658513	0.092107	0.0500544	0	0	0	0	0.0231152	0.296426	1.32541	3.39335	4.70611	4.5668	3.40224	1.98925	0.684462	0.268752	0.147085	0.035622	0	0	0.0472088	0.139342	0.166752	0.0914045	0.0181331	0	0	0.149287	0.511805	2.33804	4.52766	5.02511	3.31498	1.47507
	3.68375	3.78523	2.62198	2.04068	1.00655	0.291522	0.0811942	0.352716	0.442015	0.453261	0.386481	0.26043	0.244118	0.357777	0.310577	0.516544	0.663735	0.336248	0	0.114176	0.435004	0.76846	1.35908	2.0237	1.96115	1.01541	0.402447	0.627254	0.979421	0.794848	0.333012	0.0688887	0	0	0	0	0	0	0	0	0.0422263	0.473547	0.825685	0.877404	0.612608	0.335598	0.0338671	0	0
	0.568291	1.18643	1.0809	0.622428	0.52592	0.534819	0.344319	0.220338	0.270374	0.48204	0.455565	0.19779	0.0119395	0.316365	0.635419	0.863203	1.26229	2.81088	4.18384	3.81516	2.08272	0.814839	0.208484	0	0	0	0	0.0210127	0.10829	0.255065	0.259343	0.112631	0.135217	0.368632	0.529565	1.22208	3.80894	8.86136	13.188	12.0851	7.06572	2.94407	1.17479	0.728158	0.789908	0.604892	0.291261	0.170648	0
	2.08029	1.67969	0.598186	0.318302	0.249027	0.37064	0.660551	0.659758	0.371502	0.105567	0	0	0.0339217	0.983299	3.1312	3.57343	1.66783	0.0603709	0	0	0	0	0	0.153222	0.343899	0.303715	0.0912791	0	0	0.133379	0.609269	2.13978	4.70324	7.33847	7.36614	4.76268	2.1063	0.990727	0.873509	1.13496	1.21954	0.710344	0.389004	0.386707	0.433208	0.190616	0.0879579	0.176301	0.139535
	0.939131	0.73867	0.162215	0.211662	0.564387	0.710084	0.60917	0.710426	0.906251	0.77022	0.347444	0.0640271	0.113533	0.274734	0.257877	0.225017	0.765496	1.39668	1.28958	0.664883	0.409167	0.474698	0.610582	0.673618	0.585871	0.636309	1.03147	1.21289	1.03933	0.899796	0.645744	0.217352	0	0.222325	0.687478	1.44656	2.02879	1.67825	0.655568	0.0568681	0	0.153748	0.611098	0.862514	1.27065	1.88642	2.29812	1.98468	1.41739
	6.59186	4.70472	1.34894	1.10626	0.997198	2.94327	9.6561	12.1098	10.501	9.46821	8.2346	4.70748	2.93466	1.518	0	0	0	0	0.416664	0.686963	0.416664	0	0	0	0	0	0.614189	2.17174	2.77332	1.89389	0.81943	0.382242	0.0342581	0	0	0	0	0	0	0	0	0	0	0	0	0.111183	3.04148	5.34964	3.81431
	0.0844353	0.13921	0.46694	0.630643	0.382504	0	0	0	0.0367401	0.18343	0.315779	0.978372	2.47056	3.47876	3.18579	2.25372	1.36058	0.548614	0.14207	0	0	0	0.0933484	0.357277	0.454384	0.600702	0.772205	0.620899	0.161334	0	0	0	0.303198	0.499889	0.510813	0.342298	0.207615	0	0	0	0	0	0	0	0	0	0	0.163469	0.74935
	0.700522	0.571839	0.573769	1.70833	3.35035	4.61854	6.17471	6.75387	5.6206	3.28563	1.39933	0.179701	0	0	0	0	0	0	0	0	0	0	0.903305	1.95753	2.6566	3.61246	5.15004	5.78942	6.27815	5.89462	3.85137	2.33411	1.9483	1.07553	0.0487527	0	0	0	0	0	0	0	0	0.156643	1.54385	3.38951	4.9759	6.11097	6.90547
	0.778027	1.12093	1.84893	2.37507	1.80786	1.03059	1.00238	1.76736	2.63121	2.74906	1.83671	0.911407	0.33176	0.121195	0.00875154	0.0922818	0.543726	1.65441	3.07554	3.80239	3.64169	3.04465	2.3166	1.54228	1.10881	0.791954	0.537393	1.01795	2.31428	3.06808	2.39704	1.1825	0.386896	0.100396	0	0.169942	0.985005	2.78806	4.99825	6.7909	6.3855	3.91426	1.40719	0.396163	0.0513138	0.0693995	0.314293	0.898315	1.17712
	0.263266	0.168377	0.00834631	0.229527	0.591856	0.695032	0.419727	0.449555	0.629568	0.505834	0.145593	0.0226186	0	0.468758	1.59189	2.36478	1.95593	1.11239	0.611531	0.371681	0.275637	0.29385	0.396034	0.493423	0.429088	0.205193	0.246825	0.469561	0.683952	0.690802	0.752625	0.724982	0.652761	0.573975	1.25621	2.99093	4.36081	4.34626	4.08724	3.92208	3.46071	2.41137	1.20663	0.33472	0.38348	0.392987	0.203505	0.133487	0.342725
	0	0.227432	0.374972	0.227432	0	0	0	0	0	0	0	0	0	0	0	0	0	0	0	0	0.251073	1.2466	3.25607	4.81641	4.5014	4.31836	4.57895	3.50571	1.32229	0.281374	0	0	0	0	0	0	0	0	0	1.17491	3.37274	4.84807	5.58514	5.19464	3.28587	1.09974	0.304518	0	0
	0.524248	0.377938	0.0575381	0	0	0.140604	0.499026	0.581159	0.26721	0	0	0.126794	1.9988	6.53942	9.49604	7.53954	3.41239	1.05502	0.236895	0.0686501	0	0	0	0	0	0	0	0	0	0	0.0805066	0.938022	3.46194	6.1637	7.6902	7.02134	4.47229	1.61342	0.396138	0.0914808	0	0	0	0	0	0	0	0	0
	0.390241	0.289862	0.051016	0	0	0	0	0	0	0	0	0	0	0.0515961	0.292608	0.713174	1.05437	0.936815	0.467699	0.0894452	0	0	0	0	0	0	0	0	0	0	0	0.04277	0.212143	0.416573	1.02145	3.03935	3.80883	2.0663	0.143417	0	0	0	0	0	0	0	0	0	0
	3.33275	2.69391	0.953588	0.954682	1.13891	1.19113	1.01567	1.39559	1.74278	2.44474	2.57696	2.25668	1.79187	2.0804	2.07671	1.57888	0.726446	0.172005	0	0	0	0	0	0	0	0	0	0	0	0.210193	0.994569	2.96532	5.50265	6.44265	5.06661	3.44154	2.11478	0.804365	0	0	0	0	0	0	0	0	0	0	0
	0	0	0	0.342153	1.03353	1.19623	0.601544	0.0801406	0	0	0.25289	0.416944	0.25289	0	0	0.298319	1.45274	2.11585	1.34552	0.233284	0	0	0	0	0	0	0	0	0	0	0	0	0	0	0	0	0.430096	0.908123	0.758215	0.199014	0	0	0	0	0	0	0	0	0
	0.122545	0.233585	0.17455	0.0315424	0	0	0.232439	0.40237	0.597269	0.766354	2.41732	4.88586	5.44975	3.16776	1.03533	0.216612	0.303726	0.457611	0.295538	0.0172551	0	0	0	0	0.501984	0.986458	0.929165	0.745713	1.46512	2.58695	5.70304	9.3629	9.30471	5.26802	1.89007	0.487917	0.0634843	0.268783	0.407464	0.234544	0	0	0	0	0.184313	0.521362	0.996132	1.44055	1.28991
	0.867371	0.627857	0.09765	0	0.642222	1.25171	1.82202	1.61376	0.861819	0	0	0	0	0	0	0	0	0	0	0	0	0.0315076	0.48768	1.16881	1.12639	0.418902	0.256262	0.422505	0.256262	0.295351	0.486952	0.295351	0	0	0	0	0	0	0	0	0	0	0	0	0	0	0	0	0
	0	0	0	0	0.333289	0.63425	0.473017	0.0847494	0	0.085546	0.821835	1.79839	1.78046	1.02587	0.501024	0.227315	0	0	0	0	0	0	0	0	0	0	0	0	0.15625	0.752002	1.74892	1.90602	0.991315	0.129646	0	0.17271	0.367213	0.308668	0.0824627	0	0	0	0	0	0	0.208245	0.364739	0.399592	0.673041
	0	0	0	0.140466	0.421357	0.792993	1.39507	2.61824	4.02033	5.42233	5.37477	3.64447	1.57861	0.663299	0.207359	0.0385658	0	0	0	0	0	0.125059	0.269179	0.228915	0.0629918	0	0.516432	2.42324	5.65052	6.77009	4.96345	2.81464	2.23234	1.61642	0.79245	0.141091	0	0.0709778	0.397543	0.605221	0.398806	0.0717435	0	0	0	0.0370702	0.15891	0.271338	0.569091
	0	0	0.312439	0.572742	0.520474	0.277097	0.167625	0.0331077	0	0	0	0	0	0	0	0	0.59516	3.72508	7.93231	9.18806	6.49451	3.18548	1.30446	0.61361	0.239252	0	0	0	0	0	0	0	0	0	0.0958615	0.592577	2.28815	4.86997	6.72057	5.94793	3.23945	0.862825	0.0738213	0	0	0	0	0	0
	0	0	0	0	0	0	0	0	0	0.140013	0.554625	0.87053	1.14332	2.39673	5.02508	8.27782	8.73258	6.47612	3.71075	1.92222	0.400585	0.023579	0.313848	0.786943	0.786094	0.310011	0	0	0	0	0	0	0	0	0.661175	4.29568	7.9181	7.67892	4.40219	1.99608	0.562492	0.0894401	0	0	0	0	0	0	0
	0.434844	0.263746	0	0.05249	0.542826	1.40548	1.459	1.00053	0.791557	0.973868	0.802724	0.484005	0.271665	0.305125	0.885591	2.31396	3.47263	3.18879	2.47682	1.61576	0.610124	0	0.148589	0.482941	0.731597	0.552336	0.190679	0	0	0	0	0	0	0	0.107146	1.34362	3.18551	3.60694	2.12483	0.677734	0.0855086	0.569225	1.1859	0.977129	0.247406	0	0	0	0
	0.421977	1.14196	2.36087	2.66846	1.80587	0.977499	1.11693	1.1494	0.804132	0.426396	0.473722	0.390784	0.135237	0	0.372306	0.842952	1.05488	0.867361	0.528527	0.135691	0.504016	0.830983	0.504016	0	0.206108	0.618833	0.929536	0.774913	0.364989	0.0616142	0	0.141725	0.690467	1.70021	2.41232	2.59494	2.80527	2.81205	2.61582	1.88288	0.82749	0	0	0.641899	1.1852	1.106	1.48473	1.99275	1.2542
	0	0	0.0376189	0.344563	0.503448	0.28254	0.271856	0.583126	0.494286	0.134911	0.225762	0.425243	0.313185	0.0530245	0	0	0	0	0	0	0	0	0.443355	0.836652	0.617597	0.105683	0	0	0.572545	2.60825	4.63476	4.68092	2.70843	1.501	1.85786	2.92634	3.64642	3.7533	3.2336	3.4335	4.3615	3.79741	1.78713	0.308862	0	0	0	0	0
	0	0	0	0	0	0	0.499114	3.60241	7.01356	6.31094	3.00612	1.66638	1.31167	0.490373	0	0	0	0	0	0.264211	1.1766	2.08473	2.40591	2.14628	1.91311	1.81631	3.37809	5.46932	5.33554	2.70571	0.688162	0.0507672	0.502935	0.829199	0.502935	0	0	0	0	0.269412	0.720604	1.77037	2.13287	1.26478	0.133166	0	0	0	0.789812
	0.0668617	0.201351	0.599064	0.899462	0.755933	0.309713	0.278279	0.809005	1.03551	0.759923	0.949917	1.37751	1.45902	1.32391	0.962224	0.436279	0.425638	0.438195	0.191982	0	0.286111	0.826205	1.01259	0.775731	0.618578	0.464245	0.168112	0	0	0	0.27946	0.626831	0.706662	1.31255	1.94385	1.779	1.62536	1.92295	1.46716	0.791274	0.544956	0.628523	0.876173	0.981388	0.640404	0.446685	0.450536	0.562256	0.482549
	0.534737	0.705939	0.507246	0.26862	0.559457	0.826294	0.580232	0.512128	0.983657	1.57536	2.37903	3.55235	4.10284	3.27737	1.66007	0.707982	0.494735	0.410048	0.312033	0.232845	0.165413	0.312659	0.73417	1.07233	0.934468	0.566517	0.653686	0.803066	0.821747	0.899831	1.30984	1.52894	1.82394	2.38983	2.32931	1.30802	0.398589	0.129039	0.0411688	0.198694	0.316986	0.260954	0.284825	0.420973	0.436478	0.529373	0.704209	0.862029	1.11038
	0	0.107293	0.176896	0.148688	1.18045	2.81249	3.44888	2.7142	1.86337	1.21239	0.715968	0.575348	0.52601	0.338281	0.157815	0.59932	2.03746	4.07342	4.73156	4.00762	3.43893	3.54307	3.5306	3.44971	2.58375	1.35518	0.53006	0.532732	0.61895	0.538479	0.268612	0.0654291	0	0	0	0.170539	0.948003	2.14015	2.82611	2.2708	1.41343	1.16247	1.60081	1.47781	0.830001	0.386133	0.396432	0.218138	0.032858
	0	0	0	0	0	0	0	0	0	0	0	0	0	0	0	0	0	0.470359	1.64039	2.70324	3.05834	3.77552	5.90353	6.67322	4.42027	1.71076	0.878622	0.579021	0.206225	0.0251962	0	0	0	0	0.150392	0.621555	1.10106	1.76466	2.49809	3.40538	3.71779	2.80702	1.09611	0.163399	0	0	0.10106	1.03731	2.11079
	0.758855	0.8578	1.02761	1.1337	1.14698	2.16161	3.6034	3.56453	2.49271	1.66179	0.794169	0.22154	0.697465	1.80747	2.16846	1.29541	0.579299	0.72554	0.903451	0.47072	0.0378563	0.592331	1.45305	2.08654	1.86616	1.07354	0.257298	1.50707	3.63389	4.26894	2.66275	1.19428	0.451049	0.217659	0	0	0.544386	1.14277	0.948709	0.245234	0.0591284	0.329831	0.684206	0.631345	0.242006	0.0287342	0.579002	0.977479	1.03165
	0.795599	1.14179	0.876576	0.480924	0.641913	0.858079	1.26177	1.60488	1.5743	1.06012	0.537812	1.10566	2.01969	2.32568	2.4889	3.0803	2.82828	2.03496	1.61459	1.35996	0.962241	0.677484	0.453012	0.434344	0.740536	1.33081	1.81985	1.94566	1.34025	0.652218	0.524457	0.537564	0.249004	0.217508	0.574365	1.25143	1.51747	0.980816	0.347252	0.345138	0.812431	1.21976	1.02588	0.346128	0.0404374	0	0.0470301	0.545033	0.961057
	0.603922	0.366297	0	0	0.823157	1.50349	1.06441	0.146331	0.175898	0.439815	0.422889	0.149807	0.427814	1.11204	1.09833	0.406692	0	0	0	0	0	0	0	0	0	0.450844	0.743316	0.773575	0.949506	1.19524	0.969588	0.593675	0.248289	0.473049	1.06391	0.941266	0.283988	0.373898	1.2633	1.89368	1.39425	1.02302	1.6083	1.81266	0.899719	0.13992	0.666167	1.44333	1.26694
	0	0	0.0515593	0.085007	0.0515593	0.0229667	0.0378657	0.0229667	0	0.0597311	0.410234	1.15021	2.23881	3.00159	2.79646	1.705	0.687819	0.173108	0.0460375	0.00447717	0	0	0	0	0	0	0	0	0	0.029063	0.305068	1.17192	2.6654	4.0206	3.97616	2.49729	0.94726	0.230084	0.0384727	0	0	0	0	0	0	0	0	0	0.0439215
	0.0553385	0.0335645	0	0	0.224782	0.573375	0.591931	0.256908	0.0328354	0	0.0228588	0.0923515	0.313275	0.744857	1.56587	3.4642	4.73991	3.59782	1.28263	0.202613	0	0	0.189706	0.357533	0.307037	0.116535	0.0435326	0.0242303	0.130001	0.200064	0.394108	0.628205	1.17586	3.62657	7.38799	10.6257	10.0211	5.85332	1.54376	0.214273	0.0379687	0	0	0	0	0	0	0	0
	0.31681	0.338775	0.3774	1.13747	2.82597	4.18657	3.95186	2.5536	1.27971	0.513225	0.104775	0	0	0.0390713	0.165125	0.20511	0.100707	0.105764	0.28276	0.515075	1.39448	3.31327	5.86998	7.82594	8.51878	7.42633	5.16097	2.79959	1.21954	0.321534	0.0164916	0	0	0	0	0	0.0821183	0.14812	0.128315	0.0947354	0.364154	1.60977	3.66629	5.98105	7.09633	6.41078	4.4373	2.43275	0.838226
	0	0	0	0	0	0.0490797	0.118657	0.174525	0.379468	1.15675	1.96694	2.08372	1.69323	1.15381	0.495197	0.058871	0	0	0	0	0	0	0	0	0	0	0	0.145362	1.18124	3.22289	5.72683	7.34008	6.69319	4.3696	2.18971	0.945	0.309257	0.136676	0.0278315	0	0	0	0	0.0518538	0.162444	0.228314	0.227819	0.174512	0.164175
	0.139146	0.143805	0.0841763	0.0394261	0	0.0766872	0.68477	0.997225	1.23943	1.30223	1.15484	0.472997	0.178145	0	0	0	0.0141447	0.136842	0.340478	0.387451	0.212503	0.0444793	0.0687262	0.961389	2.11898	2.79399	3.50328	4.33478	4.56731	3.25448	1.28837	0	0	0	0.02564	0.307927	1.29176	2.18119	2.09496	1.38885	0.819919	0.424069	0.265708	0.19687	0.0664466	0	0	0.351951	1.03342
	0	0.0220052	0.597855	1.47596	1.56532	0.912081	0.404413	0.183729	0.137938	0.800204	1.73184	1.85352	0.990448	0.231244	0.0102711	0	0	0	0	0	0	0	0	0.0285699	0.290967	1.44435	2.77654	3.06532	3.20752	3.99199	4.0963	2.83853	1.38216	0.423837	0.0668197	0	0	0	0	0	0	0.566015	1.82817	2.25052	1.69904	1.13183	0.812146	1.25786	3.72146
	0.089629	0.232082	0.228631	0.3987	0.56122	0.385083	0.0428769	0	0	0	0	0.121301	0.240369	0.315358	0.578333	1.5612	2.56236	2.48706	1.36219	0.409483	0.0434756	0	0	0	0	0	0	0	0	0	0	0.012615	0.16265	0.424562	0.765573	1.25322	1.42834	1.1715	0.713636	0.339843	0.0405341	0	0	0	0	0	0	0	0
	0.170718	0.427249	0.853753	1.04271	0.742721	0.266714	0.0814788	0.199914	0.367838	0.307926	0.106184	0.0136333	0	0.00924782	0.183542	1.16819	3.79016	6.74768	7.27495	5.17946	2.80986	1.35138	0.546191	0.21975	0.121343	0.0512704	0	0.0621408	0.175799	0.275811	0.309227	0.272006	0.19379	0.120229	0.946405	3.56144	5.82532	6.54726	7.20518	7.27527	4.82267	1.74333	0.276181	0	0	0	0	0	0
	0.429842	0.260712	0	0	0.0276145	0.253287	0.572216	0.540909	0.447579	1.29997	2.38881	2.95361	2.60429	1.59084	0.429321	0.0436928	0	0	0	0	0.0833465	0.283243	0.482108	0.457147	0.313157	0.210202	0.163001	0.253998	0.502843	2.11559	3.96153	4.01062	2.20058	0.820739	0.141799	0	0	0	0	0.0726555	0.139407	0.105001	0.215795	0.389114	0.304454	0.147705	0.561268	0.940121	1.14714
	1.88616	2.47438	2.22412	1.55031	0.523634	1.30769	4.4954	8.24775	9.39534	8.53664	6.96597	4.77498	2.10279	0.508751	0	0	0	0.140448	0.819443	1.65394	1.74995	1.10795	0.762329	0.601816	0.336467	0.260412	0.812128	2.71953	6.0758	7.12708	4.70317	1.76128	0.677597	0.25866	0.141743	0	0	0	0.381634	1.04269	1.56568	1.37772	0.894066	0.897894	1.16014	1.16329	1.22631	1.54737	1.5048
	1.20295	2.33536	2.53131	1.9062	1.52022	1.3814	0.953678	0.412662	0.111481	0	0	0	0	0	0.0241489	0.626836	1.63549	2.4876	3.0232	2.92454	2.25059	1.68164	1.45024	0.884025	0.308913	0.120786	0.35322	0.722299	0.914577	0.656778	0.187598	0.0337645	0.139853	0.433416	0.51426	0.797431	1.97501	3.96279	4.43274	3.50402	2.41943	1.60251	0.551878	0.0576277	0.165948	0.273602	0.165948	0	0.0770223
	0	0	0.16424	0.380441	0.44191	0.595967	0.97563	0.982852	0.497266	0.0952032	0	0	0	0	0	0	0	0	0	0.140481	0.595501	1.58851	3.1038	3.33005	2.14783	0.885954	0.395142	0.0206425	0	0	0	0	0	0	0	0	0	0	0.507693	1.89689	3.97701	6.24493	7.13354	5.36586	2.48678	0.76818	0.20813	0.0290126	0
	0.188993	0.203346	0.119011	0.254895	0.339187	0.363603	0.630388	1.01077	0.77026	0.5018	0.942413	1.42119	1.22255	0.629007	0.191914	0	0.0152078	0.288005	0.869262	1.40157	1.57813	1.33272	1.23416	1.2132	0.831381	0.201837	0	0.145404	0.533501	0.828866	0.746882	0.951691	1.19177	1.0906	0.799467	0.579606	0.536312	1.07695	1.61907	1.54013	0.950836	0.307778	0	0.165981	0.565965	0.647918	0.325101	0.376204	1.27406
	0.0554617	0.0914409	0.0554617	0.347775	2.05675	4.55989	5.30196	3.89978	2.16019	0.969063	0.200038	0.220079	0.49697	0.521096	0.379986	1.1892	4.28191	6.96419	6.32217	3.68014	2.32072	1.99044	1.61946	0.801825	0.33413	0.320602	0.237407	0.366012	0.750914	0.82168	0.449081	0.141728	0	0	0	0.0790935	0.263565	0.29864	0.133162	0	0	0	0	0	0	0	0	0	0
	0	0	0	0	0	0	0	0	0	0	0	0.14569	0.240202	0.14569	0	0.0528409	0.260003	0.371976	0.353783	0.239662	0.12468	0	0	0	0	0	0.174431	1.29671	2.70501	3.01844	1.92185	0.853392	0.281231	0.130795	0.157361	0.905132	2.07314	2.84253	2.26133	1.0212	0.45161	0.567211	0.39578	0.0663736	0	0	0.0189402	0.750992	1.53029
	1.22783	1.80869	1.5949	0.83284	0	0	0.109573	0.322524	1.40667	2.89686	3.01904	1.71037	1.36204	2.09179	4.00862	5.73249	5.91206	4.20613	2.46818	1.07294	0.416358	0.109393	0	0	0	0	0.422061	1.14971	1.9422	1.78983	0.876382	0.0633956	0	0	0	0	0	0	0	0	0	0	0	0	0.298261	0.55132	1.18375	2.0743	2.64143
	0	0	0.135571	0.770393	1.9801	2.94481	2.70945	1.66736	0.806569	0.359332	0.260738	0.42175	0.575059	0.543418	0.368294	0.122824	0	0	0	0	0.0755389	0.580358	1.45224	1.9003	2.89967	3.40786	2.47952	0.84401	0.303873	0.220008	1.32986	1.84027	0.991826	0	0	0	0	0	0	0	0	0	0	0.230646	1.02906	2.52476	2.84781	1.94729	1.76042
	6.18872	4.80282	1.33788	0.502205	0.10961	0.0860553	0.493983	0.903743	0.834943	0.388547	0.0918154	0	0.196213	0.323501	0.576137	0.626389	0.379924	0	0	0	0	0	0	0	0	0	0	0	0	0	0	0	0	0	0	0	0	0	0.0616925	0.654829	1.08526	0.737169	0.111634	0	0	0.214194	0.598956	0.619467	0.245811
	0	0	0	0	0	0	0	0	0	0.0503952	0.739155	2.44734	4.86092	6.52671	6.8259	5.37916	3.55541	2.02948	1.16506	0.435647	0.159465	0	0	0	0	0	0	0	0	0.120493	1.29297	3.00063	4.09212	5.10346	5.15502	3.22996	1.09681	0.443051	0.146324	0	0	0	0	0	0	0	0	0	0.0463158
	17.9216	17.9046	11.3428	8.66935	5.52127	3.19841	2.82817	3.10368	2.61281	1.77144	1.12397	0.500996	0.445154	0.473881	0.453089	0.424482	0.521087	0.434645	0.263625	0	0	0	0	0	0	0	0	0	0	0	0	0	0	0.101427	0.251937	0.576	0.63688	0.334907	0.206428	0.340343	0.527622	0.67816	0.566194	0.1486	0	0	0	0.0837909	0.270645
	0	0.244562	0.579218	0.590862	0.438662	0.651725	0.754913	0.71752	0.779367	0.787258	0.455371	0.174677	0.0352986	0.13803	0.227573	0.13803	0.108449	0.796753	1.846	2.43126	2.73544	4.38186	6.75053	6.86578	4.16027	1.56014	0.556833	0.262927	0.198305	0.229944	0.139468	0	0.029413	0.220584	0.411801	0.712103	1.70323	2.64972	3.22609	4.06363	4.75197	3.76867	1.84166	0.457456	0.0274197	0	0	0	0
	0	0	0	0	0	0	0	0	0.0241262	0.284303	0.497063	0.383765	0.109662	0.0241885	0	0	0	0	0.122881	0.56521	0.805998	0.533733	0.385698	0.442857	0.250086	0	0.0573482	0.514871	1.16033	1.11016	0.432873	0.013876	0	0	0	0	0.0477945	0.345299	0.579038	1.07398	1.24316	1.15301	0.882843	0.72152	0.47732	0.454348	0.602778	0.552662	0.314781
	0	0	0	0	0	0	0.0259848	0.289812	0.806299	0.90209	0.537085	0.339122	0.419157	0.293176	0.0944694	0.631456	1.3379	1.12081	0.29681	0.357374	0.958403	0.966069	0.369192	0	0	0	0.422058	1.06882	1.60619	1.31144	0.569214	0	0	0	0	0	0	0	0	0	0	0	0	0	0	0	0	0	0
	0.101415	0.262752	0.693808	0.986916	0.722402	0.174401	0.820712	1.70255	1.39681	0.620575	0.683583	0.661118	0.662462	1.36106	2.03025	1.51305	0.619639	0.486945	0.628404	0.319574	0	0	0	0	0.0366247	0.431205	0.857209	0.804506	0.355555	0.0887666	0	0	0	0.401784	0.66243	0.401784	0	0	0.0394013	0.274884	0.385505	0.209922	0.178179	0.768938	1.02132	0.57363	0.0597189	1.1016	2.0115
	0.518255	0.95444	1.12017	0.776412	0.213656	0	0	0.218182	0.93679	1.63884	1.35071	0.469234	0	0.0897859	0.210895	0.193429	0.195238	0.264398	0.208461	0.0461486	0	0	0	0.204892	0.397625	0.494835	1.046	1.68708	3.17226	6.04397	8.21329	6.96054	3.85809	1.6302	0.761053	0.334727	0.0146527	0	0.505888	1.06877	0.892848	0.234703	0.159857	0.263559	0.159857	0	0.329396	1.03166	3.82426
	0.282567	0.366704	0.187411	0	0	0	0	0	0	0	0	0	0	0	0.382094	1.80581	4.45417	5.91508	4.45331	1.72544	0.305466	0	0	0.0907977	0.263274	0.463711	0.975103	1.3789	1.03134	0.50359	0.341155	0.209282	0.311859	0.839651	2.56174	5.04999	5.47168	2.95311	1.10597	1.14906	1.08853	0.375742	0	0.0531086	0.312681	0.440273	0.251508	0.0160055	0
	6.81127	5.8385	2.55873	1.53385	1.19078	1.69236	1.36373	0.437851	0.0375519	0	0	0	0	0	0	0	0	0	0	0	0	0	0	0	0	0	0	0	0	0	0	0	0	0	0	0	0	0	0	0	0	0	0	0	0	0	0	0	0
	0.239585	0.145316	0.185703	1.43583	3.41931	4.08574	2.59127	0.816627	0.0734631	0	0.0498977	0.386654	1.26697	1.90549	1.85751	1.81063	1.74169	1.01433	0.219614	0	0	0	0	0	0	0.175164	0.607188	0.850601	0.798416	0.781386	1.38996	2.20979	3.43352	4.77712	5.4892	4.36205	2.60153	1.16034	0.394016	0	0	0	0	0	0	0	0	0	0.149841
	0	0	0	0.0334598	0.351289	0.742334	0.942203	0.924802	0.675896	0.238734	0	0	0.247795	0.420245	0.267085	0.0723835	0.775086	3.30843	6.94905	8.27148	6.10657	3.62995	2.45539	1.91758	1.48863	1.18859	0.864546	0.664144	0.472949	0.365881	0.384804	0.233844	0.0772657	0.148165	0.313278	0.612487	2.35691	6.08503	8.32989	6.82168	3.75052	2.073	1.51137	1.03945	0.386645	0.156757	0.262859	0.287615	0.17222
	0.985677	0.689614	0.614854	1.65972	2.66742	2.5244	1.36975	0.309556	0	0	0	0	0	0	0	0	0	0	0	0	0.0517552	1.20552	2.33735	2.2694	1.49872	1.05717	0.425953	0.128252	0.865463	2.01169	2.90997	2.6933	1.72263	1.16958	1.25782	0.865218	0.198287	0	0	0	0.404884	0.902871	0.792878	0.23533	0	0	0.0798067	1.0641	2.2759
	0.177748	0.140859	0.17117	0.441495	0.614966	0.433768	0.541458	0.660945	0.454148	0.101138	0.061343	0	0.141112	1.54091	6.27833	10.2064	9.41137	5.95592	3.46243	1.35932	0.208765	0	0	0.152956	0.252182	0.152956	0	0	0.0275415	0.159226	0.271661	0.206913	0.0564651	0.627587	2.00389	3.40065	3.79125	3.84214	4.10756	3.37528	1.45813	0.13814	0	0	0	0	0	0	0
	0.377355	0.679481	0.61996	0.276822	0.0233887	0	0.198722	0.456665	0.530564	0.453263	0.329908	0.127855	0.369435	0.775805	0.748558	0.338614	0.104265	0	0	0	0	0	0	0.328849	1.25434	2.40168	2.39765	1.46434	0.651038	0.342792	0.0686479	0.179901	0.296607	0.179901	0.159049	0.737679	1.73773	2.27109	1.69603	0.652108	0.101212	0	0.0861488	0.290313	0.638468	1.62811	2.29229	1.60115	0.381433
	0	0	0	0	0	0	0	0	0	0	0	0	0	0.386357	1.16247	1.42448	0.80867	0.171769	0	0	0	0	0	0	0	0	0	0	0.337981	0.557236	0.337981	0.808858	1.84165	1.89897	2.92638	5.75798	5.69288	2.29688	0.0559538	0	0	0	0	0	0	0	0	0	0
	0	0	0	0	0	0	0	0	0.206202	0.922972	3.16279	8.67844	15.8853	18.7956	14.2476	6.99045	2.37926	0.914376	0.444262	0.256583	0.342931	0.620702	0.724118	0.573937	0.287067	0.060948	0.0817965	0.305364	0.362911	0.364678	1.53921	3.15619	3.74661	4.10066	3.84201	2.05856	0.296666	0	0	0	0	0	0	0	0	0	0	0.14404	0.326786
	1.52562	2.11185	1.64024	1.02066	0.94243	0.696315	0.548465	0.239112	0	0	0	0	0.0920685	0.550242	2.23581	4.65747	6.02926	5.71769	5.19161	4.29446	2.64449	0.966605	0.449833	0.835807	1.38848	1.47019	1.45955	1.17759	0.538345	0.0321109	0	0	0	0.24991	1.49627	3.29418	3.88684	2.61159	0.978322	0.150183	0.332872	0.882491	1.04173	0.727613	0.595411	0.492733	0.218639	0	0.197317
	0	0	0	0.452066	0.745331	0.886552	0.716347	0.434486	0	0.18694	0.588921	0.649751	0.280709	0	0	0	0	0.333409	1.81275	2.46956	1.35165	0.0537401	0	0.366412	0.786432	0.89145	0.894785	1.54673	1.85323	1.24121	0.683527	0.697649	0.487044	0.0917541	0	0	0	0	0	0	0	0	0	0.476782	1.3825	1.88579	1.80048	1.42128	1.34279
	0	0	0	0	0	0.677913	1.81751	2.12764	1.69198	1.12732	0.504271	0	0	0	0	0	0.420357	1.21045	1.87726	1.79579	1.32127	0.821704	0.456943	0.124812	0	0	0.335097	0.739702	1.1821	1.21016	1.18003	4.14567	8.59883	7.86354	3.13984	0.874992	1.05642	0.838238	0.436238	0.602331	1.0773	1.48218	1.18104	0.826499	0.439672	0.266675	0	0.57117	1.18702
	0	0.614328	1.60655	1.61116	0.623365	0.0179946	0	0.221274	0.385742	0.25577	0.0209226	0.572981	2.58279	4.68674	4.2662	1.90511	0.546214	0.408416	0.247717	0	0	0	0	0	0	0	0	0.0467543	0.476549	0.805551	0.99582	1.24218	1.60117	1.18824	0.755734	0.488875	0.296518	0	0.342898	0.893119	1.4007	1.28126	0.683008	0.100451	0	0	0	0	0.245537
	2.90015	2.2291	0.451041	0	0	0.56415	2.12791	3.75624	6.52992	8.91871	9.02352	7.27723	5.95813	3.73155	1.42689	0.21284	0.260711	0.723567	0.91776	0.571853	0.138741	0	0.24431	0.466543	0.679837	0.988139	1.44017	1.86288	2.28722	2.36294	4.51937	6.89254	6.08395	3.09131	1.45139	0.481952	0	0	0.0777622	0.426275	0.625289	0.390556	0.0560978	0	0	0.246076	1.10327	1.71983	2.31726
	0.461725	1.13048	1.62782	1.40128	1.07938	0.66627	0.335488	0	0	0	0	0.0279698	1.11303	4.24964	6.87947	6.34426	3.76262	1.76059	0.623869	0.549477	0.838672	0.699048	0.182661	0	0	0	0	0	0	0	1.1916	3.66274	5.22129	5.63209	5.6048	4.19804	1.6615	0.260387	0	0.120999	0.670748	0.897966	0.471255	0	0	0	0	0.542123	1.61251
	0.241231	1.227	2.03918	1.53938	0.430701	0	0	0	0.158975	0.46128	0.564057	0.402845	0.204007	0.0772168	0	0	0	0	0	0	0	0	0	0	0	0	0	0	0	0	0	0	0	0	0	0	0	0	0	0	0	0	0	0	0	0	0	0	0
	0.453429	0.645861	0.775297	0.757941	0.581258	0.674456	0.608952	0.253948	0	0.0791782	0.205063	0.849953	1.6553	2.69357	3.27889	2.77978	1.31048	0.413111	0.115173	0.034111	0	0	0	0.106904	0.685493	1.29122	1.32997	1.25592	1.55415	1.59303	1.767	2.60375	3.47005	3.2854	2.04683	0.667334	0.206969	0.372049	0.48205	0.345232	0.143964	0	0	0.133456	0.322448	0.302311	0.187242	0.349104	0.455302
	4.32823	5.82421	4.68223	2.47742	0.819791	0.384291	0.4507	1.0269	1.34448	0.949955	0.30174	0.375129	0.972482	1.8298	2.16911	1.49342	0.572397	0	0	0.375926	0.619796	0.634788	0.829061	0.922092	0.402269	0	0.556954	0.918262	0.779181	0.36639	0.8414	3.44846	5.51588	4.75151	3.09572	2.36767	1.12693	0.197779	0.0482379	0.336546	0.845389	0.908326	0.432215	0.0356699	0	0	0.0182164	0.251831	0.383898
	1.69441	1.17749	0.199928	0.203107	0.291304	0.496578	0.723501	0.677709	0.515407	0.446265	0.441994	0.398933	0.436757	0.316847	0.484572	1.28695	2.11462	2.58696	2.36287	1.5565	0.795762	0.63394	0.417288	0.336341	0.558356	0.534357	0.53232	1.53749	3.67622	6.0664	5.795	3.36082	1.16202	0.485173	0	0	0.334791	0.727636	0.624405	0.537592	0.625861	0.409969	0.0291357	0.168812	0.435456	0.832597	0.8244	0.427704	0.212971
	0	0.174775	0.288155	0.174775	0.461163	0.941031	1.2216	1.2626	1.03278	0.686263	2.13698	5.08463	6.08553	3.85243	1.19086	0.146054	0	0	0	0	0.105319	0.389899	0.606576	0.454842	0.241619	0.434858	0.550442	0.300368	1.02315	2.08289	4.1456	7.1541	7.55736	4.07216	1.1086	0.260733	0	0	0	0	0.174582	0.33668	0.25511	0.0488427	0.264847	0.475944	0.92289	1.08295	0.727731
	1.68679	1.84369	1.25647	0.680621	0	0	0	0.0695499	0.98287	2.37877	2.31545	0.877799	0.300327	0.572341	1.04145	1.50653	1.68944	1.13846	0.522989	0.0820948	0.586542	1.02083	0.764248	0.634919	0.805152	0.434352	0	0	0	0	0	0.438237	1.06228	1.39983	1.1748	2.41077	4.53935	4.42209	1.82988	0.185459	0	0	0	0	0	0	0.418056	0.689258	0.418056
	0	0	0	0	0	0	0	0	0	0	0	0	0	0.408045	1.33788	2.8967	5.41697	6.80007	5.97897	4.00833	2.42302	1.01912	0.355269	0.0584383	0	0	0	0	0	0	0	0	0	0	0	0	0.348193	1.4422	2.15476	2.58313	2.22839	1.17153	0.0456303	0	0	0	0	0	0
	0.296817	1.27779	2.62513	2.60478	1.3285	1.64266	2.64031	2.12729	0.749173	0.321047	0.436903	1.54594	2.44031	2.07242	1.29984	0.840922	0.388729	0	0	0	0	0.255727	1.03534	2.16096	2.4817	1.58771	0.465939	0.376846	0.589624	1.0198	1.84856	3.4077	5.57159	6.41528	4.33297	2.01719	1.70962	1.77454	1.37531	0.854717	0.472165	0.532006	0.643507	0.739792	0.712167	1.15222	1.52218	1.60727	0.88739
	1.05858	1.14875	0.863683	0.768753	0.718744	0.867964	1.00694	1.10041	1.19835	1.36284	1.83708	2.59816	3.11166	2.64067	1.72161	0.948759	0.692883	0.518729	0.553482	0.601928	0.727843	0.976943	1.01989	0.800867	0.721786	0.788349	0.519536	0.255517	0.41932	0.772331	1.06418	1.55613	2.31566	2.27683	1.2775	0.338158	0.272246	0.441161	0.425545	0.452246	0.837115	1.01057	0.952112	0.922245	0.865552	0.685146	0.643254	0.606977	0.62421
	0.206396	0.389659	0.287792	0.0493694	0.119016	0.196224	0.351469	0.53351	0.580334	0.382906	0.232393	0.307797	0.80809	2.57461	5.75477	7.10402	4.93013	2.00846	0.935206	0.871118	0.944179	0.918321	0.693815	0.342474	0.138143	0.159573	0.096786	0	0.088701	0.286882	0.320575	0.197414	0.6378	2.43707	4.76559	5.56365	3.92818	1.56839	0.279084	0.199005	0.403244	0.407607	0.208591	0.231699	0.571142	0.669548	0.424181	0.263725	0.299336
	0.497331	0.759034	1.06848	1.27177	1.25238	1.01904	0.875193	0.796923	0.997131	1.2404	1.23456	1.02394	0.957919	1.37176	1.59913	1.36377	1.40266	1.96927	2.13624	1.76296	1.37546	1.1589	1.16872	1.13978	0.84469	0.474691	0.45051	0.512934	0.689894	0.962912	1.3326	1.19581	0.859682	0.835661	1.08292	1.40527	1.86547	1.87996	1.18348	0.548762	0.422437	0.441975	0.597555	1.04709	1.47671	1.57289	1.28462	0.904054	0.640075
	0.206681	0.125359	1.32537	3.19799	3.66153	2.51098	1.4685	0.635948	0.143334	0	0	0.117572	0.193844	0.231394	1.09457	1.60906	1.05587	1.6276	4.07353	4.68946	3.77864	3.06865	2.61494	2.5547	2.37956	1.12968	0.0636761	1.21172	3.97188	5.21692	3.60804	1.38902	0.469978	0.0354468	0	0	0.320654	1.3395	3.77077	6.49178	7.31437	4.97217	1.86227	0.171649	0	0	0	0	0
	1.14445	1.88687	1.14445	0	0	0	0	0	0	0	0	0	0	0	0	0	0	0	0	0	0	1.33414	4.19705	6.0657	6.81819	6.27227	5.66093	5.47762	4.49541	1.61657	0.0405301	0	0	0	0	0	0	0.355092	1.40945	2.7186	2.48091	1.00497	0	0	0	0	0	0	0
	2.20956	2.81312	1.43576	0.368893	0.569646	0.410274	1.16273	2.0383	2.16308	3.87952	6.64713	6.49868	4.14077	2.11886	1.14845	0.702396	0.426025	0	0	0.0348997	0.681857	1.06423	0.624317	0.552632	1.14441	0.937229	0.618163	1.04903	2.35897	3.2215	3.40942	2.70407	2.15119	1.25035	0.529343	0	0	0	0	0	0	0	0	0	0.335069	0.552436	0.335069	0.0609861	0.35937
	0.110332	0.181906	0.110332	0.188134	0.938331	1.87474	2.59322	2.46918	1.74468	0.933447	0.485491	0.517131	0.668884	1.57604	2.30505	2.28066	1.72793	1.48851	0.735934	0.123902	0.139999	0.621644	1.52345	1.90036	1.21884	0.521987	0.602447	0.873923	0.885101	0.842398	1.10858	1.84888	2.09023	1.46564	1.14139	1.73847	1.67867	0.703755	0	0	0	0	0	0.332857	0.665469	0.52523	0.11668	0	0
	1.38276	1.41869	1.00676	0.899327	0.803896	0.607094	0.913105	1.16987	0.782639	0.459367	0.786097	1.00592	1.4677	1.91555	2.06149	2.03687	1.57598	1.01427	0.750526	0.392333	0	0	0	0	0	0	0	0	0	0.145671	0.77936	2.15034	2.98167	2.52845	1.52452	0.800112	0.588588	0.867298	0.816221	0.278431	0	0	0	0.23212	0.382702	0.624758	0.687399	0.458667	0.448154
	0.20569	0.339126	1.25885	2.93305	3.58063	2.89308	3.40749	4.48877	4.77282	4.02538	2.50192	0.744595	1.07092	1.98635	1.50852	0.29144	0	0	0	0	0	0	0	0	0	0	0.0512427	1.08796	3.6239	4.86066	3.0634	1.15628	1.961	2.43985	1.19982	0	0	0	0	0	0	0	0	0	0.699585	1.32597	1.84785	3.2465	5.82812
	0.405928	0.644854	1.0699	1.50692	1.61112	1.40263	1.12065	0.834683	0.58465	0.363568	0.303316	0.366348	0.338199	0.381642	0.788189	1.34389	1.70854	1.72072	1.5509	1.25986	0.900069	0.728245	0.906307	1.11197	0.969531	0.849823	0.894977	0.811351	0.518969	0.350259	0.347482	0.359942	0.373603	0.478938	0.676133	0.794896	0.828002	0.875307	0.767827	0.568838	0.37526	0.194445	0.04737	0.0237776	0.016889	0.00528977	0.00465393	0.0128773	0.0308851
	0.0114277	0.0469345	0.0909779	0.0960185	0.0913597	0.109846	0.455759	1.32041	2.44397	3.45459	3.84163	3.20238	2.01339	1.16768	0.763518	0.587382	0.426419	0.230522	0.0789307	0.0389666	0.0295024	0.0303206	0.0502176	0.135684	0.348953	0.67889	0.968647	1.7104	2.89201	3.6165	3.28195	2.28047	1.50763	1.2675	1.02391	0.479991	0.238426	0.224015	0.15612	0.047913	0.00635335	0	0.024481	0.126889	0.347371	0.918735	2.12897	3.3311	3.93262
	0.494176	0.915402	1.2821	1.46532	1.40351	1.28913	1.09847	0.891126	0.710458	0.548189	0.447034	0.289931	0.139855	0.0697782	0.0613907	0.0698445	0.0822603	0.208689	0.326274	0.383436	0.487598	0.731772	0.866778	0.79618	0.87627	1.20025	1.26834	1.20286	1.17921	1.29326	1.24311	0.971483	0.586629	0.528955	0.48943	0.417154	0.409067	0.358809	0.257918	0.370683	0.592812	0.720642	0.914417	1.67204	2.67167	3.09657	2.73612	2.01984	1.32936
	0.517035	0.975541	1.22664	1.71049	2.30241	2.36132	2.32311	2.69473	3.09714	2.99855	2.42092	1.65675	1.08975	0.703669	0.452992	0.34682	0.320182	0.249723	0.143364	0.089686	0.0704503	0.137641	0.466408	0.882948	1.03106	0.979382	1.33467	2.3058	3.1952	3.06091	2.21981	1.4351	0.959022	0.623666	0.437748	0.269483	0.196105	0.162784	0.139593	0.106669	0.0907107	0.0949686	0.108979	0.173083	0.303375	0.564378	1.00678	1.50033	1.62689
	3.50895	5.07485	3.74793	2.12965	2.2943	2.7265	2.43699	2.11282	1.89384	1.50645	0.866352	0.561649	0.314038	0.0776107	0	0	0	0	0	0	0	0.107848	0.428562	1.15506	2.00549	3.04419	3.64066	4.15943	4.81805	4.85457	3.67021	2.30039	1.51143	1.38904	1.35366	0.937821	0.744133	1.14687	1.35049	1.24609	1.2415	1.38349	1.25795	1.43048	1.9569	2.70384	2.33226	2.21212	2.6456
	0.632687	0.649988	0.689555	1.02323	1.30663	1.49003	1.82862	2.06812	2.00757	1.74675	1.5534	1.20677	0.77808	0.535017	0.401363	0.255055	0.15363	0.129502	0.132931	0.160064	0.20017	0.221011	0.272039	0.392744	0.634479	0.846776	1.20918	1.69229	2.04288	2.04543	1.72028	1.31368	0.955367	0.715745	0.541144	0.462731	0.378916	0.355622	0.324645	0.329246	0.427756	0.599716	0.760064	0.76613	0.867296	1.41108	1.84768	1.93405	2.08331
	0.112757	0.301203	0.520376	0.699118	0.747177	0.656959	0.502335	0.293636	0.143189	0.0988799	0.106238	0.127675	0.140957	0.0820019	0.0305508	0.0716467	0.173252	0.27516	0.615536	1.03854	1.16484	1.28142	1.42989	1.12961	0.700335	0.658937	0.620147	0.456706	0.339577	0.331644	0.375566	0.411351	0.336013	0.229982	0.243049	0.393749	0.736963	1.17912	1.35405	1.53772	1.71273	1.52891	1.04318	0.738783	0.399817	0.112342	0.0147422	0	0.0276987
	0	0	0	0.0380533	0.0826652	0.13735	0.264485	0.639098	1.12309	1.48906	1.91475	2.5797	2.89948	2.545	1.91395	1.28628	0.818373	0.487044	0.260531	0.0915934	0.0471041	0	0	0	0	0	0	0.0569255	0.0938542	0.291756	0.594736	0.816389	0.928776	1.43513	1.75753	1.2489	0.513434	0.28303	0.203685	0.0418671	0	0	0	0	0	0	0	0.0685084	0.240088
	0	0	0	0	0.0654663	0.301331	0.713048	1.24089	1.60145	1.4635	0.911476	0.491642	0.30143	0.208927	0.148375	0.181844	0.150429	0.138925	0.197914	0.262671	0.274056	0.528233	1.05111	1.97804	3.08861	4.4424	5.38647	7.02587	8.61659	8.4067	6.53868	4.88017	3.20559	1.92093	1.46058	1.09454	0.828967	0.822612	0.800628	0.852979	0.962599	0.839371	0.816582	1.46697	2.51292	3.49079	4.21384	5.10661	6.38152
	0.094585	0.0813557	0.0417416	0.0607104	0.106937	0.152106	0.202567	0.366515	0.849553	2.07487	3.82731	4.92136	5.43224	5.36443	4.61117	3.20165	2.22569	1.48494	1.02499	0.595082	0.339357	0.183196	0.1531	0.12485	0.0936495	0.118216	0.185729	0.3156	0.507852	1.2447	2.60996	4.16552	5.53509	5.59461	4.54469	3.68039	2.74818	1.55788	1.10665	1.10374	0.795098	0.578316	0.372129	0.25104	0.236398	0.174959	0.141072	0.197112	0.488335
	0.441149	0.762082	0.862875	0.668277	0.338252	0.197584	0.396635	0.695125	0.977425	0.939651	0.565875	0.173685	0.0809117	0.0892974	0.10113	0.0704834	0.0829138	0.236951	0.740041	1.34181	2.68464	3.75001	4.53984	5.0383	5.23627	4.48336	3.91221	2.88089	1.73569	1.25458	1.12604	0.881213	0.743275	0.487443	0.195114	0.258553	0.29356	0.447957	1.20265	2.42168	3.54654	4.22792	4.25705	3.65395	2.88711	2.36191	1.95702	1.42428	0.848145
	0.0583293	0.147879	0.185482	0.179209	0.215492	0.256492	0.516168	0.891839	1.31473	2.05616	3.17021	3.71072	4.0568	4.07913	3.7439	2.76392	1.91558	1.18207	0.870816	0.554637	0.362068	0.25198	0.241236	0.249165	0.268036	0.391986	0.546239	0.737185	0.927546	1.455	2.1121	2.89473	3.53071	3.47491	2.83913	2.25007	1.67492	0.991716	0.568234	0.32313	0.231862	0.219382	0.240352	0.389615	0.468722	0.514854	0.640721	0.737489	0.772876
	0	0	0	0	0.0177977	0.118412	0.293808	0.555837	1.19361	1.9086	2.82661	4.27322	5.6953	5.59978	3.65488	1.99627	1.64332	1.65326	0.975916	0.501644	0.326235	0.282116	0.11132	0	0	0.116607	0.24224	0.377014	0.542451	0.953088	2.33252	4.61262	6.43828	6.64586	5.93462	4.83195	3.32482	1.84631	1.29397	1.22795	0.926023	0.453389	0.125495	0	0	0	0	0.0321002	0.134103
	0.146027	0.359914	0.342482	0.119156	0	0	0	0	0	0	0	0	0	0	0	0	0	0	0	0	0	0	0	0	0	0	0	0	0	0	0	0	0	0	0	0	0	0	0.382099	0.808162	0.780815	0.506787	0.6121	0.64815	0.909313	1.24681	1.22558	0.699579	0.456639
	3.06021	2.62905	1.09694	0.647295	0.418787	0.190853	0.112048	0.0861848	0.0649002	0.0943199	0.21765	0.398913	0.4409	0.39265	0.593894	1.22689	1.60517	1.22419	0.578612	0.284438	0.199122	0.225619	0.244478	0.16975	0.0491765	0.016386	0	0	0.0207043	0.172344	0.725219	1.85366	3.3738	5.8915	8.01154	7.93264	6.5865	5.3268	3.58334	2.02644	1.48782	1.19073	0.854677	0.689839	0.614553	0.507424	0.354569	0.306513	0.417997
	0.108536	0.322856	0.416378	0.871823	1.90019	2.51315	2.46725	2.64268	3.28454	3.33277	2.90464	2.71824	2.48899	2.00157	1.54169	1.17412	0.723455	0.565986	0.336365	0.136948	0.0370373	0.017875	0	0.0151916	0.0783007	0.188439	0.436896	0.794913	1.25691	1.65443	1.78524	1.81129	1.93627	1.62771	1.0347	0.739978	0.721195	0.68768	0.765452	0.66989	0.39199	0.208472	0.265208	0.316954	0.455211	0.635399	0.728105	0.874262	1.16347
	0.346292	0.808198	1.25985	1.90217	2.72595	3.12926	3.29476	3.7469	4.14026	4.24572	3.9899	3.27609	2.57433	2.16134	1.78977	1.26883	0.899458	0.627746	0.542976	0.376808	0.467175	0.675988	0.917248	1.27057	1.636	1.81322	2.13497	2.33159	2.25077	2.19326	2.14027	1.87872	1.52982	1.12742	0.809979	0.609074	0.393614	0.219197	0.208985	0.296177	0.37406	0.496499	0.601483	0.571301	0.493915	0.642464	0.872074	1.56761	3.03939
	0	0	0	0	0	0.00690848	0.0275506	0.0335526	0.0446723	0.076856	0.130282	0.310991	0.758229	1.55079	2.43357	3.22124	3.95779	4.27719	3.48536	2.132	1.15916	0.715786	0.475688	0.364581	0.247997	0.216785	0.196103	0.168153	0.137211	0.177388	0.204226	0.366613	0.936484	1.62323	2.25804	3.33884	4.42815	4.62913	3.83956	2.89488	2.13268	1.57127	0.99352	0.65585	0.47083	0.325085	0.228025	0.17154	0.155056
	0.396167	0.325505	0.24827	0.328688	0.261395	0.140042	0.10981	0.102422	0.103531	0.384073	1.01802	1.93227	3.59116	5.24651	6.14372	5.73906	4.85158	3.46058	2.08588	0.941125	0.561144	0.580233	0.619134	0.511012	0.360737	0.255431	0.264656	0.295605	0.258588	0.168428	0.232854	0.311553	0.576917	0.867385	1.07215	1.28559	1.30097	1.00713	0.766778	0.642532	0.493273	0.636333	0.68583	0.387035	0.0622525	0.0122202	0	0	0
	0	0	0	0	0	0.0249442	0.0825647	0.2033	0.439921	1.33761	3.00254	4.5978	5.38237	5.46917	4.72971	3.35574	2.08679	1.39394	1.13918	1.08118	0.884501	0.580071	0.349399	0.228868	0.139386	0.114434	0.138704	0.260181	0.492672	0.937427	1.89882	2.98641	3.65967	3.98755	3.8185	2.89404	1.75718	1.0925	0.71315	0.495244	0.393584	0.343607	0.273719	0.322817	0.406321	0.403273	0.426266	0.557213	0.799408
	1.13039	0.942816	0.381548	0.277431	0.2338	0.136926	0.0432585	0	0	0	0.0818923	0.316298	0.578607	0.661318	0.687072	0.542234	0.235557	0.153338	0.364021	0.520471	0.458796	0.382752	0.47955	0.567956	0.563093	0.577305	0.454856	0.188895	0.0978623	0.375823	0.573446	1.26393	2.10841	2.56299	2.09359	1.52216	1.11627	0.885833	0.573878	0.283597	0.396911	0.536924	0.521649	0.498036	0.682715	0.797855	0.999005	1.21857	1.18213
	0	0	0	0	0.026818	0.102257	0.173021	0.318284	1.58601	3.21758	3.57233	2.52619	1.66796	1.14816	0.698008	0.361086	0.389341	0.503694	0.383398	0.234767	0.228981	0.23779	0.253703	0.375062	0.379354	0.2376	0.327578	0.457012	0.634861	1.21216	1.80798	1.39202	0.709663	0.472914	0.407085	0.237314	0.289112	0.30259	0.171887	0.0772813	0.0560104	0.228663	0.370048	0.312083	0.382051	0.942217	1.21803	1.00115	0.729305
	0.49749	1.58731	2.38904	3.48744	4.77422	4.73327	2.90749	2.77815	4.16164	5.63741	5.46909	4.78117	3.82761	2.88483	1.72478	1.24204	1.11443	0.757346	0.588278	0.557169	0.553282	1.12903	2.5069	3.42825	3.46978	2.7846	2.3765	2.371	2.54259	1.96993	1.3517	1.25098	1.55754	1.36903	0.760922	0.351876	0.175919	0.121871	0.138975	0.278106	0.455295	0.628407	0.718536	0.708241	0.661948	0.911831	2.0438	3.32876	3.6644
	0	0	0	0	0.0183391	0.223553	0.553065	0.782262	0.718611	1.01144	2.15781	3.31514	4.39859	5.18109	5.48512	3.91522	2.30949	1.48908	1.28718	0.485772	0.15515	0.066699	0.040455	0	0	0	0	0.167629	0.432529	0.883806	1.32281	1.71177	1.49174	1.18103	1.05175	0.933862	0.706832	0.56019	0.386259	0.309631	0.343537	0.25677	0.176971	0.138474	0.0759974	0.0717992	0.137697	0.216144	0.333217
	0.0215816	0.0747181	0.122649	0.184135	0.291411	0.274583	0.171867	0.208697	0.35752	1.12278	2.29297	2.90683	3.24478	3.11321	2.50531	1.79538	1.55297	1.17538	0.965409	0.608187	0.278383	0.208294	0.373752	0.429447	0.326562	0.235488	0.301362	0.692807	1.77072	3.43426	5.43476	7.09245	7.41233	6.54913	5.07692	3.90721	3.0874	2.42536	1.6333	1.16853	0.845092	0.606832	0.469996	0.317827	0.233524	0.258258	0.296321	0.50243	1.09107
	0	0	0	0	0	0.041269	0.068041	0.204313	0.412361	0.455389	0.322245	0.198956	0.273109	0.307	0.247506	0.101069	0.0925113	0.169702	0.26815	0.204362	0.0698376	0.223294	0.801836	1.36849	2.20747	3.04259	3.0406	3.01777	3.38453	3.14621	2.48016	2.37155	1.70538	0.84298	0.358326	0.217336	0.0458657	0.141687	0.200069	0.198893	0.362495	0.754682	1.11817	1.46936	2.12515	2.75892	3.38532	4.18241	4.95257
	0.0722498	0.176417	0.225146	0.153631	0.0584292	0	0	0	0.0413801	0.228811	0.594927	0.773318	0.924769	1.46251	1.94941	1.45951	0.598565	0.149229	0.0678799	0	0	0	0	0	0.0311162	0.154903	0.266165	0.306129	0.473617	1.19041	3.01612	5.54205	7.58834	9.37536	9.57237	7.40278	4.41611	2.5861	1.38348	0.826249	0.692737	0.659299	0.675454	0.635348	0.582841	0.414022	0.50411	0.727076	0.830272
	0.107438	0.0651644	0	0.0406933	0.382458	0.745819	0.722882	0.353698	0.127602	0.0960311	0.400143	1.14046	2.16146	2.92327	2.61035	2.08185	1.89353	1.51178	0.620171	0.201012	0.101872	0.0786173	0.0621421	0.0376911	0	0	0.116265	0.378606	0.81031	1.29696	1.43967	1.40921	2.88638	4.23134	4.66258	4.78396	4.51965	3.07902	2.00329	1.1828	0.733549	0.812962	0.840243	0.539174	0.42957	0.423999	0.54886	0.754754	0.989983
	0	0.0712251	0.296849	0.851132	1.47052	1.60255	1.657	2.44402	4.82757	7.16247	8.96963	10.1887	10.1463	9.57083	8.23436	5.61935	2.73052	1.62336	1.0021	0.688395	0.517569	0.395158	0.239676	0	0	0	0	0	0	0	0	0	0	0	0	0	0	0	0.126041	0.413632	0.710758	0.676812	0.77837	1.22342	1.43271	0.993644	0.587262	0.348611	0.192988
	1.94224	4.54706	4.77206	2.76814	2.2063	2.48185	1.70449	0.442422	0.296037	1.18907	2.70943	5.43551	6.19574	3.96394	1.32818	1.11389	1.47558	1.68251	1.22071	0.599673	0.22527	0.107287	0.0650729	0	0	0.258527	0.426238	0.60373	0.71007	0.57755	0.503122	1.11578	1.21726	0.827086	0.744485	1.12871	1.20356	1.22191	1.15157	1.23372	1.30239	1.19773	1.07859	0.93301	0.84728	0.756015	0.989435	1.06925	0.766638
	0	0.0792094	0.212136	0.295116	0.366109	0.653336	1.51049	2.52265	3.11148	3.46482	3.72408	3.10416	1.91262	1.04102	0.659456	0.358355	0.158931	0.0442096	0.0304094	0.0524347	0.151035	0.247468	0.450371	0.69469	0.916374	1.15605	1.65114	2.47908	3.37758	4.31608	4.88559	4.72204	3.60871	2.33784	1.28176	0.687565	0.346552	0.259624	0.213687	0.161845	0.121298	0.184784	0.289594	0.534761	0.804723	1.00311	1.29573	1.98828	3.26281
	8.23367	7.3597	3.36787	2.3101	2.02581	1.52326	0.88586	0.48007	0.734383	1.33975	1.15693	0.43356	0	0	0	0	0	0	0	0	0	0	0	0	0	0	0	0	0	0.153098	1.22443	1.93909	1.50187	0.558432	0.75186	2.1932	3.76034	3.26773	1.40072	0.215492	0	0	0	0	0	0.344599	1.10085	1.44207	1.20018
	0.90276	0.786957	0.600279	0.65612	0.516774	0.475992	0.524795	0.449471	0.630762	0.729739	0.528813	0.742294	1.06117	0.744622	0.223144	0.100241	0.600493	1.7993	4.58457	7.82269	8.70653	6.20541	3.1846	1.87074	2.4584	2.60157	1.46149	0.514575	0.604809	0.955437	1.06497	0.773138	0.413059	0.283486	0.377057	1.11255	1.97386	3.49425	4.5251	4.91601	4.50251	3.65723	2.09422	1.18449	0.801545	0.773459	1.07121	0.958144	0.497612
	0.145787	0.310363	0.261198	0.0896936	0.145232	0.259312	0.278736	0.328759	0.465626	0.704405	1.05856	1.59244	1.80609	2.43909	5.29236	9.5203	11.8058	11.1191	8.70721	5.73719	3.0766	1.74396	1.33119	0.941364	0.334721	0.134469	0.259253	0.508416	0.638287	0.578796	0.95179	1.61449	2.00431	2.3202	3.30459	5.61425	8.9004	10.5523	8.73065	5.46874	3.11099	1.62511	0.860439	0.685679	0.712804	0.65584	0.703883	0.573762	0.526643
	0.101068	0.0829698	0.0546412	0.19635	0.47926	0.811629	1.32548	1.96756	2.27489	2.08254	1.71794	1.2829	0.836636	0.58432	0.486682	0.329107	0.166658	0.092478	0.064689	0.0701381	0.0865672	0.124096	0.250976	0.585712	1.00585	1.49006	2.2265	3.53729	4.6196	4.61427	3.64836	2.81279	2.23039	1.72827	1.0941	0.593792	0.324185	0.280121	0.187125	0.0656765	0	0	0.0218087	0.107296	0.397235	1.14886	2.41825	3.76601	4.79043
	0	0	0	0	0	0	0	0	0	0	0	0	0	0	0	0	0	0	0	0	0	0	0	0	0	0	0	0	0	0	0	0	0	0	0	0	0	0	0	0	0	0	0	0	0.323775	1.0285	1.13937	0.707614	0.387682
	0.304136	0.565275	0.647475	0.577372	0.607345	0.56475	0.498929	0.347764	0.215239	0.0960161	0.0509193	0.0883014	0.192172	0.264857	0.28924	0.481467	0.952649	1.53027	2.40305	3.44592	4.41875	5.22028	5.45761	4.74467	3.65917	2.89199	2.43398	1.88508	1.20176	0.812351	0.674844	0.601484	0.554077	0.702096	1.01836	1.4759	1.84323	2.24924	3.2706	4.87643	6.50113	7.74447	8.07201	7.02929	5.57567	4.30191	2.8292	1.56881	1.0355
	0	0.277222	0.609126	0.548186	0.252116	0.130159	0.18566	0.265021	0.232473	0.104143	0.0766511	0.122612	0.181728	0.213757	0.186467	0.320872	0.631748	1.41657	2.6622	3.83808	4.19621	4.00125	3.57264	3.14978	2.62161	2.08411	1.63124	1.21763	0.846783	0.518234	0.308991	0.235966	0.217993	0.133147	0.149243	0.366905	0.690436	1.15928	2.09731	3.74773	5.22479	5.49648	4.80623	4.26934	3.86168	3.11299	2.26426	1.65492	1.24879
	0	0	0	0	0	0	0	0.148789	0.457394	1.26839	2.57668	3.40265	3.31143	2.67608	2.19431	1.59886	1.0425	0.608074	0.526094	0.313814	0.288543	0.469909	0.503622	0.293904	0.240318	0.314516	0.618953	1.25955	2.19351	2.73689	3.63077	5.07351	5.71822	4.95903	3.68009	2.5438	1.51731	1.05671	0.821916	0.585366	0.283748	0.246231	0.220048	0.0678392	0	0	0	0	0.139552
	0	0	0	0	0	0	0	0	0	0	0	0	0	0	0	0.28684	1.01327	1.75177	2.21114	2.65595	3.44659	4.39864	5.83564	7.31974	7.90028	7.29742	7.68302	6.34218	4.18718	3.02445	2.68298	0.971544	0.341349	0.235996	0.157308	0.312411	0.41405	0.358082	0.235126	0.142611	0	0	0	0	0	0	0	0	0
	0	0	0.0310499	0.256397	0.553016	0.53234	0.267238	0.2722	0.513057	1.00149	1.81235	2.62835	2.88226	2.59201	2.40968	2.12926	1.56475	0.879577	0.577273	0.506997	0.804558	1.13185	1.20323	1.18843	1.25393	1.40606	1.61543	1.84143	2.03432	2.31298	2.86914	3.65082	4.36915	4.42593	4.02502	3.32307	2.81584	2.18145	1.40404	0.935455	1.03426	0.971479	0.781202	1.00437	1.42628	1.69848	1.54853	1.37672	1.58882
	0.0442412	0.162588	0.192044	0.206208	0.468278	1.10911	1.77247	2.88754	5.03995	7.66415	9.13618	8.91906	6.94112	4.51237	2.68257	1.70725	0.893431	0.422202	0.125422	0.0449932	0	0.0397202	0.126994	0.18576	0.225498	0.334651	0.353106	0.316537	0.656971	1.43281	2.2483	2.44181	2.25494	1.95602	1.32251	0.695709	0.741075	0.824107	0.465886	0.163337	0.0450665	0	0	0	0.0323845	0.053393	0.354831	0.662027	0.846393
	0	0	0	0	0	0	0	0	0	0	0	0.244645	0.809935	1.20213	1.05931	1.0508	1.15556	0.934407	1.02397	1.60437	2.16807	2.02204	1.21351	0.264155	0.239111	0.394228	0.620547	0.628881	0.549402	0.276929	0.167966	0	0.334347	1.34236	2.27162	2.80988	2.3677	2.36605	3.08167	3.79335	3.34075	2.7222	2.34045	1.87067	1.151	0.4304	0.44529	0.607845	0.53111
	0.786221	2.52122	5.69814	7.44911	6.63105	4.70356	3.38717	2.04023	1.07648	0.528637	0.358172	1.32336	1.65827	1.13523	0.533215	0.41672	0.0895309	0.730835	1.86914	2.71953	3.52562	4.42635	4.06882	2.47003	1.09852	0.450203	0.323152	0.270652	0.164159	0	0	0	0	0	0	0.172388	0.885924	1.16443	0.814363	0.350617	0.677335	0.981805	0.820278	0.215684	0	0	0	0	0
	0	0	0	0	0	0	0	0.0929231	0.19943	0.351924	0.624537	1.17901	2.43514	3.90427	5.63094	6.56504	6.69559	5.98225	4.62511	2.35397	0.999371	0.866504	0.851662	0.441798	0.0822325	0	0	0	0	0	0.0885115	0.255793	1.45583	3.3199	4.85168	5.74359	6.55514	6.50603	5.24221	3.47399	1.95019	0.914706	0.274537	0.0649409	0	0	0	0	0
	2.3669	1.88059	0.629987	0.389239	0.268728	0.105466	0.0225655	0	0	0	0.0495156	0.0816374	0.138175	0.187417	0.29925	0.27634	0.375525	0.538256	1.14594	1.37418	1.28241	1.0427	0.927368	0.514589	0.236836	0.110638	0.145228	0.217242	0.191542	0.22827	0.502346	0.732853	0.96944	1.35871	1.75416	2.01802	1.93232	2.39933	4.46341	6.42245	6.11497	5.07507	4.17032	2.79482	1.30331	0.660121	0.480309	0.422268	0.235277
	0.0298658	0.0492403	0.175209	0.32145	0.325686	0.207964	0.2378	0.229133	0.107911	0	0	0	0	0	0	0.152227	0.529429	0.8491	1.28123	1.79152	1.69855	1.20562	1.10314	0.994886	0.636119	0.342695	0.154761	0	0	0	0	0	0	0	0	0.126416	0.619749	1.40042	2.59357	3.66711	4.22615	4.91564	5.05614	3.84534	2.41599	1.95373	1.35421	0.625096	0.217061
	1.42153	1.06844	0.414638	0.445102	0.425011	0.433236	0.486007	0.618206	0.721417	0.837451	1.16294	1.60519	2.05897	2.86542	3.39941	3.3351	2.76589	2.08243	1.38719	0.956316	0.643562	0.458487	0.306684	0.108317	0.0172412	0.0146608	0.0241716	0.117732	0.395149	0.750682	1.10969	1.79996	3.30135	4.7189	5.15314	4.72753	4.38276	3.91502	3.61016	2.96371	1.94692	0.992095	0.628697	0.37816	0.299574	0.385814	0.345987	0.252332	0.284667
	0.0342171	0.0726112	0.0752382	0.0720495	0.0674845	0.0322476	0	0	0	0.0140116	0.0499706	0.108693	0.147498	0.314194	0.740603	1.1872	1.93336	3.11963	4.18933	4.1529	3.38124	2.63964	2.04853	1.38958	1.07152	0.877533	0.679835	0.558098	0.536844	0.380631	0.539158	0.702019	0.592192	0.333899	0.307577	0.512681	1.03685	2.27389	4.30742	6.30399	7.17576	7.06196	5.98965	4.20758	2.82784	2.02441	1.4754	1.24828	1.06515
	0.26118	0.429371	0.625577	0.706336	0.588665	0.536027	0.391289	0.141756	0	0.0279415	0.0950392	0.182239	0.193858	0.112484	0.0236101	0	0.0315317	0.051987	0.200435	0.542382	0.781603	0.800112	0.885625	1.09138	1.09117	0.882511	0.636445	0.448602	0.249325	0.0917242	0.0150758	0	0.0352995	0.196163	0.306986	0.303071	0.542378	1.2325	2.48343	3.95374	4.67904	4.31488	3.48643	2.57548	1.72545	1.16838	0.671011	0.225319	0
	0.159124	0.326679	0.288779	0.159191	0.1594	0.151119	0.0820727	0.0318575	0.0483021	0.0798992	0.100582	0.256168	0.579668	0.870113	1.09997	1.33583	1.40931	0.999844	0.495558	0.311929	0.304567	0.185025	0.11014	0.0731857	0.0255423	0.019588	0.0839902	0.138369	0.152622	0.15404	0.248949	0.569627	0.91397	1.25507	1.39842	1.44812	1.38341	1.09957	0.58497	0.331268	0.296705	0.238779	0.213983	0.212636	0.179084	0.117604	0.0840161	0.17872	0.329967
	0.130857	0.332336	0.416032	0.309414	0.185092	0.24875	0.344672	0.40983	0.482089	0.619059	0.543139	0.681376	0.894887	0.978037	0.891223	0.839536	0.857592	0.819317	0.503269	0.10088	0	0	0	0	0	0	0	0	0	0	0	0	0	0	0	0.0490829	0.185487	0.221478	0.126604	0.112139	0.37827	0.970918	1.52116	1.60832	1.2696	0.7369	0.400888	0.311402	0.254777
	0.0505525	0.142417	0.186753	0.154122	0.152121	0.147614	0.201648	0.686719	2.04279	3.49972	4.7766	4.97253	3.67285	1.89288	0.98283	0.490147	0.158335	0.0625833	0	0	0	0	0	0.0481423	0.095281	0.118144	0.185185	0.468682	0.891931	2.23366	3.82672	4.37538	3.94963	3.31525	2.27346	1.33288	0.813331	0.390272	0.112594	0.0324582	0	0	0.0369596	0.171512	0.405978	0.611642	0.564665	0.392733	0.415253
	0.376236	0.266451	0.0425833	0.00853132	0.0156005	0.0570882	0.0979632	0.182437	0.317545	0.832315	1.42856	2.03451	2.98396	3.52161	2.87593	1.69115	1.00828	0.669245	0.520325	0.285609	0.154016	0.0831059	0.0287549	0	0	0	0	0.0671414	0.217601	0.327521	0.371412	0.455981	0.711148	1.20844	1.33425	0.995135	0.561321	0.300309	0.0504696	0	0	0	0	0	0	0	0	0	0
	0.651717	1.13852	0.906465	0.580196	0.696628	0.639876	0.513139	0.56304	0.432195	0.149362	0	0	0	0	0	0	0	0	0	0	0	0	0	0	0	0	0	0.0339064	0.0559022	0.102701	0.292277	0.422427	0.851795	1.49407	1.67334	1.40327	1.22165	0.942182	0.541553	0.382523	0.295808	0.363159	0.548255	0.631134	0.524112	0.410165	0.385917	0.358606	0.385023
	0	0	0.00946966	0.114322	0.281754	0.355417	0.372806	0.472827	0.747877	1.28902	2.22615	3.24797	3.61884	3.20396	2.40246	1.65084	1.13004	0.853835	0.529043	0.272684	0.217936	0.319039	0.401353	0.431476	0.493974	0.797953	1.34408	1.89676	2.07162	2.77148	4.03202	4.82436	4.86504	4.50605	3.47196	2.22391	1.39483	0.853632	0.605067	0.586974	0.644024	0.659192	0.510372	0.293804	0.141889	0.0903186	0.0560668	0.142837	0.304572
	0	0	0	0	0	0	0	0	0	0	0	0	0	0	0.0700141	0.216773	0.646384	1.90069	3.52123	4.41959	5.10329	5.25639	3.85166	2.42273	2.17326	1.89639	1.18108	0.740557	0.485359	0.432043	0.326386	0.274661	0.307913	0.325649	0.361011	0.846167	1.45148	2.60856	3.46912	3.75331	3.56739	2.83686	1.92168	1.39375	1.1157	0.718577	0.603879	0.409425	0.306171
	0.275764	0.36504	0.445281	0.65758	0.559397	0.261481	0.123081	0.202926	0.297132	0.445518	0.639066	0.536561	0.48644	0.681833	0.930126	1.03296	1.37545	2.52085	3.92634	4.47206	3.58183	2.73343	2.91067	3.63135	3.05916	2.31026	2.3614	2.38971	1.52688	1.0459	0.926269	0.59999	0.256616	0.17429	0.157287	0.0849189	0.14839	0.380758	0.681964	1.06776	1.23319	1.38905	1.48251	1.45359	1.24719	1.15236	1.06294	1.25448	1.18342
	0	0	0	0	0	0	0	0	0	0	0	0	0	0	0.10513	0.664763	2.02729	3.21446	3.16031	2.2274	1.5454	1.08932	0.761104	0.606825	0.501875	0.282919	0.132436	0.0820914	0.0293165	0	0	0	0	0	0.0814959	0.134364	1.26305	3.94018	5.73459	5.01915	3.61045	2.97496	2.73429	2.17921	1.17374	0.388001	0.174776	0.138994	0.105526
	0.00799185	0.0701404	0.148811	0.297112	0.475229	0.808221	1.55837	2.52871	2.93404	2.61568	2.1272	1.48649	0.849694	0.516098	0.435392	0.263326	0.14854	0.148152	0.153128	0.102073	0.0545021	0.108968	0.227399	0.520035	0.770875	1.40804	2.71656	3.96352	4.41093	4.32627	3.63831	2.59961	1.87429	1.36668	0.782713	0.384698	0.278022	0.234183	0.158878	0.113279	0.0976546	0.113442	0.19698	0.382693	0.707217	1.26039	2.30926	3.70648	4.59445
	0.178278	0.148089	0.0455961	0.010527	0	0.019378	0.185402	0.67218	1.3932	1.97885	2.54619	2.33293	2.59268	3.99341	5.54427	4.85776	3.17897	1.97147	1.62266	1.06662	0.446403	0.20186	0.149755	0.19008	0.245299	0.197067	0.0860638	0.298466	0.732145	1.15217	2.01783	2.91452	3.59759	4.34725	6.04884	6.04858	3.95491	1.5898	0.971964	0.845246	0.796934	0.473385	0.214019	0.0722344	0.0322076	0.0547624	0.0638627	0.0448544	0.0254687
	0.0200365	0.127071	0.32455	0.457746	0.655703	0.983057	1.58815	2.31064	3.00022	3.29657	3.33327	2.93789	2.18481	1.41348	0.920021	0.624763	0.419163	0.278525	0.181185	0.171786	0.204772	0.254621	0.444882	0.676162	0.775237	1.01752	1.64899	2.39535	2.98736	3.68118	4.03064	3.81695	3.13403	2.39383	1.58113	1.01945	0.702889	0.578454	0.461575	0.351096	0.261014	0.238026	0.318262	0.577906	0.90924	1.09864	1.466	2.20162	2.90268
	0	0	0	0.118982	0.441775	0.888142	1.89143	3.53193	4.94904	6.48732	8.18465	8.56022	8.02188	6.54523	4.12426	1.92875	1.31328	1.00795	0.756974	0.396083	0.153115	0.052957	0	0	0	0	0	0.0467412	0.289935	0.744975	1.52168	2.25722	2.36137	1.7531	0.97922	0.472148	0.283541	0.248442	0.184199	0.169879	0.213454	0.249256	0.187817	0.0803985	0.112197	0.229963	0.309603	0.502851	0.940971
	0.212781	0.170743	0.039997	0	0.0285391	0.0693728	0.0892636	0.0617662	0.0614278	0.130984	0.27641	0.658507	1.3339	2.58184	4.1566	5.68413	5.97319	4.70375	3.03228	2.02778	1.27979	0.705542	0.542742	0.395165	0.278892	0.300016	0.266925	0.141095	0.216157	0.346018	0.505701	0.842076	1.67734	3.30828	5.51895	7.13213	7.44233	6.34671	4.7153	3.3097	2.32526	1.51608	0.964147	0.568449	0.314725	0.230826	0.218344	0.178166	0.253663
	6.60462	7.73103	5.38414	3.36453	2.31002	1.83145	1.66777	1.40829	1.00521	0.583372	0.422774	0.391942	0.301573	0.104029	0	0	0.0660872	0.108959	0.275235	0.503498	0.637851	0.716568	0.895272	0.806657	0.487558	0.364707	0.368646	0.333669	0.453322	0.764531	1.23848	2.5482	3.19942	2.62578	1.80316	1.51884	1.04252	0.734702	0.464456	0.409102	0.576091	0.916668	1.02984	0.827676	0.413183	0.178992	0.0262176	0	0
	0.213541	0.568523	0.732913	0.840148	0.929311	0.703315	0.304413	0.118164	0.0411113	0	0	0.0525599	0.0866567	0.456594	0.817789	1.29695	1.39852	1.68483	1.81615	1.42535	0.663603	0.402497	0.360637	0.30897	0.30921	0.222858	0.234949	0.205261	0.060217	0	0.103003	0.239614	0.428057	0.673182	1.40441	2.05809	2.48878	2.85493	2.81839	2.13579	1.61122	1.40499	1.05534	0.66292	0.311077	0.143495	0.198346	0.235499	0.141639
	0.0333581	0.124972	0.148726	0.0699741	0	0	0	0	0	0	0	0	0	0	0	0.0154778	0.0797341	0.315849	0.86333	1.52331	2.68716	4.31471	4.81006	4.24303	4.11968	4.53972	4.25434	3.15427	2.59547	2.62426	2.38017	1.66006	1.31798	0.951308	0.795654	0.70758	0.603752	1.04577	1.5161	1.7903	1.93665	1.90651	1.61234	1.42534	1.18798	1.03535	0.960211	0.846513	0.879927
	0.010246	0.0168928	0.010246	0	0	0	0	0	0	0	0	0	0.0820511	0.223089	0.511207	0.648234	0.639148	0.542397	0.67746	0.864562	0.868758	0.877829	1.31996	2.26857	3.09528	3.69368	4.3588	5.28056	6.16402	6.46536	5.42518	3.21684	1.42592	0.984551	0.956924	0.812227	0.667206	0.507754	0.250863	0.183869	0.337867	0.693329	1.13209	1.57999	2.13656	2.98562	3.97887	3.88267	3.77299
	0.243818	0.249691	0.156657	0.100585	0.0480764	0.00818239	0	0.0226748	0.0711024	0.211063	0.460339	0.890297	1.45035	2.32463	4.67943	8.38044	11.375	11.9487	10.4472	7.35854	3.99028	1.57455	0.55326	0.387761	0.499586	0.411153	0.214769	0.134392	0.170648	0.161596	0.178576	0.342329	0.563501	1.11283	2.71509	5.09172	7.45748	9.25823	9.09135	6.78012	4.17485	2.70219	1.8737	1.34445	1.08834	1.0383	0.922226	0.704292	0.529747
	0	0	0.0312466	0.169964	0.381425	0.715175	1.38902	1.91557	1.99542	3.03088	3.90735	3.03577	1.56148	1.15602	0.910603	0.58683	0.280448	0.051404	0	0	0	0	0	0	0.192654	0.749893	1.40505	2.07379	2.93721	3.33472	2.77084	1.78284	1.04117	0.639626	0.407719	0.239607	0.124474	0.0754974	0	0	0	0	0	0	0	0.40369	1.20216	2.48949	3.8424
	0.419051	0.588544	0.734729	1.06121	1.10939	1.20718	1.0234	0.914292	0.931148	1.20058	1.12113	1.2052	0.982306	0.451695	0	0	0	0	0	0	0	0	0.0303344	0.136884	0.268388	0.322808	0.3554	0.565969	0.707662	1.34808	2.99102	3.80561	3.63902	3.3616	2.54888	1.22404	0.789442	0.556512	0.140096	0	0	0	0	0	0.0316305	0.0910779	0.19308	0.426021	1.21454
	0.276442	0.331951	0.208224	0.0734096	0	0	0	0	0	0	0.196733	0.412187	0.909399	1.12773	1.40362	1.19982	1.19325	1.48725	1.54414	0.844511	0.599887	0.755	0.484519	0.158448	0	0	0	0	0	0.442867	0.986586	1.04497	0.627589	0.303807	0.0754969	0	0	0	0	0	0	0	0	0	0	0	0	0	0
	0	0	0	0	0	0	0.0248561	0.0646254	0.0871941	0.153554	0.268363	0.283349	0.175604	0.144098	0.233809	0.35173	0.637558	1.38393	2.19214	2.3092	1.88231	1.35609	0.900245	0.518761	0.293824	0.104581	0.0219899	0	0	0	0	0	0	0.0417192	0.0871523	0.198589	0.528599	1.511	2.66715	3.7719	4.65586	4.69815	3.85471	3.08577	2.44858	1.61074	0.890151	0.471682	0.246801
	0	0	0	0	0	0	0	0	0	0	0	0	0.021553	0.615382	1.4986	2.03794	2.24362	2.6241	2.43959	1.46631	0.45167	0.0533919	0	0	0	0	0	0.0465493	0.193967	0.285406	0.31327	0.24489	0.332077	0.998094	1.86802	2.71146	3.54593	4.20627	4.23176	3.9143	3.12419	2.18179	1.39229	0.771562	0.255272	0.0249929	0.0753431	0.178651	0.282452
	2.40064	1.65032	0.260155	0.107032	0	0	0	0.058248	0.200205	0.229995	0.147745	0.243357	0.326353	0.433077	0.431245	0.548011	0.698211	0.89341	1.12976	1.19081	0.687939	0.136862	0.114968	0.132246	0.111182	0.0844118	0.093322	0.132681	0.183186	0.224638	0.317687	0.365688	0.31057	0.312493	0.447429	0.756996	1.71311	3.23778	4.52481	5.54444	6.06075	5.69425	4.44831	2.85397	1.44833	0.907347	0.736218	0.586619	0.417039
	0.391458	1.04529	1.51158	2.22833	2.81897	2.53022	1.85785	1.85534	1.86674	1.90783	2.04291	1.78596	1.17905	0.85704	0.715141	0.43849	0.34497	0.327077	0.266934	0.189696	0.127216	0.0424173	0.902926	1.7974	1.60291	1.01035	1.38885	1.90408	2.24498	2.12604	1.57298	0.950728	0.573474	0.25235	0.0594431	0	0	0	0	0	0	0	0	0	0	0	0	0.142056	0.743522
	0.921115	0.558685	0	0	0	0	0	0	0	0	0.0486039	0.709041	2.1076	3.20284	3.2747	2.6612	2.13589	1.79353	1.38267	0.729677	0.256675	0.131831	0.141752	0.208647	0.431054	0.60605	0.448476	0.403076	0.412805	0.303677	0.583238	1.11335	1.42562	2.59528	3.53121	4.16192	4.16668	3.31928	1.76847	1.31866	0.924704	0.417319	0.140393	0.0460626	0	0.0588474	0.146836	0.27182	0.347819
	0	0	0	0	0	0	0.0724017	0.276153	0.438971	0.470327	1.04306	1.68272	2.09278	2.64402	2.772	2.26628	1.53195	0.886171	0.236818	0.113847	0	0	0	0	0.103134	0.298079	0.314235	0.207285	0.20923	0.208795	0.203659	0.878819	1.72535	3.05662	3.60477	4.40054	4.71262	3.52686	1.44475	1.08818	1.14738	0.615894	0.372962	0.293752	0.213087	0.0335041	0	0	0.175749
	0.360337	2.06018	4.13727	4.50449	3.77736	4.75155	5.66669	5.17499	4.09942	3.19683	2.52047	1.72377	0.840305	0.205933	0.136967	0.0830747	0	0	0	0	0	0	0.0397349	0.261481	1.13707	2.08408	2.30279	2.0704	1.89839	1.81014	1.61495	1.04361	0.483774	0.447062	0.398566	0.208749	0.14261	0.0864975	0	0	0	0	0.070267	0.298165	0.85042	1.89202	3.30897	4.22731	4.03961
	0	0	0	0	0	0.00917777	0.0301966	0.0906384	0.244077	0.425289	1.08012	2.37115	3.61086	4.10072	3.4915	2.84539	2.38193	1.96718	1.37959	0.994093	0.505926	0.268088	0.312026	0.50265	0.683567	0.746703	0.756328	0.774997	1.01312	1.71331	2.72168	4.12988	5.66526	6.24574	5.56718	4.72881	3.88074	2.64392	1.58584	1.1511	0.932325	0.692733	0.540586	0.560821	0.770184	1.01848	1.05274	1.01859	1.39495
	0	0.97607	2.24855	2.37769	1.47994	0.954091	0.540223	0.340099	0.547669	0.878057	0.791925	0.654234	0.644641	1.13354	1.94511	2.89613	4.12032	4.93873	4.1635	2.37763	1.20549	0.753064	0.48678	0.236474	0.266121	0.33411	0.259431	0.154524	0.0937233	0	0	0	0.0597624	0.127822	0.108055	0.249523	0.664393	1.19714	1.26733	0.942982	0.653246	0.574303	0.33165	0.0860222	0	0	0	0	0
	0	0.161278	0.340882	0.890574	1.59055	1.98879	2.45889	3.05693	3.0393	2.67999	2.77452	2.56231	2.03051	1.60031	1.54091	1.4198	1.15708	0.711228	0.412793	0.237151	0.101926	0.0115183	0.0863377	0.190821	0.19872	0.179048	0.259447	0.512834	0.851525	1.25919	1.60529	1.71888	1.64872	1.3975	0.97699	0.550707	0.29709	0.105279	0.0761495	0.10456	0.182799	0.272959	0.365237	0.33857	0.337936	0.403	0.790798	1.23602	1.44927
	0	0	0	0	0.0630544	0.176757	0.275807	0.225683	0.131678	0.217324	0.705706	1.1962	1.64314	2.11664	2.09373	1.27432	0.546919	0.424842	0.489333	0.431488	0.242765	0.0701295	0	0	0	0	0.0572155	0.0943324	0.204193	0.72032	2.3905	4.43968	7.07877	9.83931	10.4859	7.67664	4.36774	2.66322	1.90626	1.25168	0.674779	0.375196	0.233198	0.195689	0.162033	0.228069	0.582829	0.826559	0.880781
	0.00274135	0.0618957	0.0973383	0.057376	0.00830611	0.0327912	0.0997205	0.284455	0.649782	1.48174	2.83652	4.37749	5.33089	5.13732	3.94765	2.51867	1.49951	0.98079	0.722133	0.499536	0.389789	0.393471	0.393408	0.296132	0.158511	0.139909	0.19114	0.268367	0.409439	1.03242	2.17608	3.25492	4.04244	4.26949	3.56355	2.4427	1.74044	1.23479	0.765889	0.43839	0.247872	0.210321	0.213823	0.171911	0.152757	0.198104	0.192706	0.304388	0.584896
	0.212735	0.350741	0.212735	0.319012	0.810491	0.927171	0.609727	0.917049	1.53898	1.66984	1.29983	1.40495	1.49203	1.00311	0.682432	0.924019	0.932871	0.445529	0.127945	0	0	0.18679	1.23119	1.89334	1.40392	0.832558	1.23755	1.32925	0.856516	0.518893	0.424639	0.412763	0.432727	0.690119	0.809649	0.719535	0.355593	0.427723	0.534343	0.489036	0.345158	0.285655	0.0732171	0	0	0	0	0	0
	2.38179	5.12332	7.69655	8.96271	8.22344	6.0386	3.50836	1.76451	1.3215	1.21879	0.686229	0.304127	0.398828	0.302125	0.0577855	0.626667	1.1456	0.811977	0.18903	0.306403	0.53418	0.444981	0.160685	0	0	0	0	0	0	0	0	0.224472	0.871367	1.24673	1.75558	2.31952	2.47671	1.69244	1.18709	0.812623	0.473135	0.324066	0.684895	0.867333	0.749834	0.49783	0.243912	0.0767609	0.0465579
	0.0871663	0.302663	0.624064	0.638525	0.318445	0.0264518	0	0.20994	0.346132	0.274381	0.460041	0.929339	1.05785	0.82994	0.492043	0.152995	0	0.30319	0.719628	0.723919	0.710864	1.00564	1.10531	0.996312	0.81419	0.675952	0.920437	1.14002	0.939409	0.801077	0.830017	1.13423	1.66173	1.48483	0.612225	0.0575218	0	0	0.347979	0.762851	0.804926	0.428397	0.145122	0	0	0	0	0	0
	0.439452	0.724533	0.769726	0.995625	1.78417	2.11512	1.98056	1.24714	0.457313	0	0	0	0	0.350509	1.19406	2.59093	3.97603	3.43539	1.7042	0.736031	0.70294	0.459294	0.335967	0.134881	0	0	0	0	0	0	0	0	0.111521	0.183867	0.520523	0.67433	1.02646	2.18424	2.54023	1.49764	0.546425	0.459973	0.211941	0.128549	0	0	0	0	0
	0.0782905	0.232851	0.364142	0.327339	0.170568	0.0958452	0.0532109	0.01912	0	0	0.0850116	0.236396	0.474342	0.959015	2.25967	3.77078	4.7129	4.39289	3.41678	2.11362	1.20349	0.559136	0.322025	0.182286	0.147677	0.0654638	0.0251319	0	0	0	0	0.0168272	0.221748	0.719208	1.42533	2.33716	3.11514	3.30194	2.66246	1.72335	0.908624	0.558791	0.463806	0.40007	0.257055	0.184437	0.125558	0.074035	0.0528367
	0	0	0.0838446	0.66219	1.27773	1.33131	1.45871	1.64166	1.16523	0.375276	0.0862454	0	0	0	0	0	0	0	0	0	0	0	0	0	0	0	0	0	0	0	0	0	0	0	0	0	0	0	0	0	0	0	0	0	0	0	0	0	0
	0.015685	0.114122	0.189704	0.135251	0.0285005	0	0	0	0	0.010488	0.0293734	0.185269	0.569018	1.31466	2.12369	2.7651	2.94942	2.69877	2.13712	1.62968	1.33128	1.02785	0.617022	0.234606	0.107925	0.0903631	0.0915488	0.0887865	0.12655	0.152784	0.22004	0.651219	1.46053	2.31462	3.35913	4.16132	4.29433	3.62261	2.92038	2.17087	1.3776	0.732157	0.606149	0.569576	0.454328	0.36262	0.282547	0.203853	0.241945
	3.49837	2.71279	0.676959	0.159549	0	0	0	0	0.181327	1.04573	1.70671	2.14127	2.25617	2.71431	3.20611	3.99741	3.98245	2.93586	1.58357	0.933592	1.02468	1.06845	0.886217	0.41405	0.183472	0.0834817	0.0506342	0.0673286	0.219117	0.315399	0.673225	1.59961	2.67219	3.77588	4.36744	4.20252	3.41213	2.35055	1.28153	0.91111	0.800736	0.580741	0.479214	0.416525	0.221182	0.101331	0.19735	0.42734	0.886096
	0.188763	0.1369	0.0215028	0	0.0437741	0.202067	0.330314	0.314893	0.284754	0.363608	0.402919	0.29974	0.130313	0.0240955	0	0.0981571	0.31451	0.403525	0.363907	0.527955	1.2695	2.57113	3.25702	3.63228	4.19363	4.26224	3.10868	2.06582	1.39537	0.883997	0.455067	0.24313	0.238003	0.283394	0.270266	0.173383	0.217837	0.306378	0.561864	0.962222	1.18897	1.68336	2.60694	3.17195	2.62026	1.90617	1.50136	1.49354	1.45151
	0	0	0	0	0	0	0	0	0	0.107804	0.280285	1.58395	4.2047	6.99749	8.05085	6.2215	3.29117	1.72322	1.33781	0.749854	0.425579	0.372657	0.526188	0.565719	0.342164	0.0845783	0	0.123229	0.20317	0.237029	1.2254	3.12801	6.88108	10.5604	10.461	6.77312	3.62206	2.12912	1.24649	0.705612	0.213432	0.0990414	0	0	0	0	0	0	0
	0.0171083	0.0243092	0.0251096	0.0326734	0.0304288	0.0142738	0	0	0.0170402	0.130044	0.441796	1.3366	2.7712	4.24991	4.91297	4.66585	3.84595	2.7839	1.74253	1.02814	0.622867	0.389053	0.34553	0.280704	0.178962	0.103689	0.0794876	0.0776907	0.142929	0.33348	0.845285	1.94666	3.49396	4.75986	5.42019	5.45979	4.86204	3.61572	2.54485	1.8904	1.3418	0.752294	0.467872	0.292002	0.176273	0.171201	0.205555	0.203572	0.195926
	0.641558	1.20333	0.881574	0.145577	0	0	0	0	0	0	0	0	0.065919	0.202414	0.607078	1.41177	2.28592	2.65463	2.857	3.0204	2.87349	2.17387	1.41708	0.871404	0.541777	0.231521	0.0834969	0.227002	0.304223	0.367068	0.408404	0.317196	0.224287	0.358841	0.530654	0.745424	1.66035	3.15186	4.08802	3.56266	2.39154	1.55792	1.11216	0.633001	0.284889	0.162176	0.0983649	0	0
	0.00746713	0.103416	0.203868	0.274754	0.367547	0.672088	1.13486	1.66223	2.19825	2.75814	3.08738	2.73146	2.02387	1.36092	0.882466	0.552459	0.428155	0.297513	0.193912	0.120635	0.036839	0.0514217	0.160788	0.324871	0.338484	0.348279	0.519336	0.985412	1.78266	2.63139	3.047	3.15016	3.16416	2.61081	1.87544	1.46552	1.47866	1.28835	1.22553	1.07121	0.76119	0.40895	0.36029	0.329595	0.392418	0.607166	0.851126	1.34121	2.41068
	1.31666	0.860841	0.0920411	0.046885	0	0	0	0	0.0681038	0.246288	0.289039	0.360097	0.372765	0.413675	0.471009	0.612254	0.76727	0.961491	0.769559	0.447215	0.46512	0.616483	0.649608	0.521129	0.252871	0.03844	0	0.0417378	0.170272	0.303042	0.520892	1.10277	2.84332	5.07124	6.33549	5.92501	4.7026	3.31819	2.70641	2.77501	2.48609	1.96322	1.81349	1.59294	1.45233	1.52362	1.18001	0.743842	1.01968
	0.0170511	0.0281125	0.0170511	0.0808301	0.206298	0.425163	0.770541	0.933264	0.907347	0.81497	0.791767	0.865815	0.762414	0.858097	1.81955	3.76497	6.38467	7.16887	5.63733	3.77277	2.76051	1.38203	0.662983	0.895212	1.02557	0.718709	0.540133	0.867993	0.777236	0.689915	0.663988	0.614737	0.681234	1.28656	2.31283	4.34978	6.90476	6.43093	5.33519	5.17227	4.66442	2.91491	2.32953	1.54563	0.753784	0.28655	0.199243	0.172718	0.104759
	0.502509	0.425738	0.18002	0.140688	0.0993986	0.041871	0	0	0.0383926	0.22125	0.605683	0.721712	1.12429	2.43959	3.23028	2.68317	2.16555	2.03002	1.34799	0.542051	0.127096	0.02693	0	0	0	0	0	0	0	0.624945	1.9942	2.72494	3.3489	5.77189	9.55669	9.65352	5.93486	2.44723	1.3624	0.624828	0.138962	0	0	0	0	0	0	0	0
	0.044619	0.0270628	0	0.0274853	0.0810566	0.119368	0.165585	0.227666	0.673307	1.24298	1.67108	2.15693	3.26466	5.03135	6.14802	6.05591	5.41489	4.79387	3.49587	2.10035	1.16024	0.660727	0.485973	0.524334	0.550715	0.620782	0.694331	0.69703	0.548628	0.442665	0.371109	0.741945	1.17524	1.35514	1.41894	1.39672	1.19727	0.883476	0.599492	0.264877	0.285686	0.430627	0.349531	0.219201	0.293004	0.4302	0.428055	0.415133	0.298349
	0.478764	0.442715	0.345225	0.50798	0.615129	0.604944	0.651004	0.800732	1.4099	2.7509	3.63123	3.70931	3.80001	4.04801	3.40539	2.63367	2.09881	1.67661	1.022	0.55811	0.415324	0.559268	0.656904	0.588569	0.622234	0.902034	0.912513	0.681677	0.620736	1.02071	1.43066	2.21606	2.98023	3.11169	2.52062	1.98737	1.47488	1.26789	1.299	1.15537	0.837389	0.616197	0.339804	0.101611	0.0643985	0.0872889	0.284177	0.467153	0.440453
	0.557091	1.62342	3.02244	2.97481	1.48034	0.39063	0.171996	0.0324962	0	0.344431	0.824611	1.13602	1.47807	2.68887	4.51168	4.97707	3.9596	3.2679	2.99366	2.02448	1.3903	1.31985	1.0876	0.712808	0.444117	0.415038	0.638539	0.618153	0.38225	0.569863	0.663357	0.527634	0.433657	0.572399	2.4613	4.38157	3.92546	1.90155	0.936694	0.360395	0.11039	0	0	0	0	0	0.311881	0.683051	0.711611
	Track 2, Day 1
	0	0	0	0	0	0	0	0	0	0	0	0	0.0151364	0.0699893	0.181822	0.544723	0.813818	0.696415	0.397055	0.23095	0.0771248	0	0	0	0	0.0782928	0.289314	0.540919	0.976282	1.3072	1.43787	1.44207	1.46867	2.1441	3.14092	3.53867	3.48041	3.61413	3.40056	2.57594	1.71642	1.24744	1.0224	0.62692	0.30126	0.11644	0.0596392	0.133751	0.218531
	0	0	0	0	0	0	0	0	0	0	0	0	0	0	0	0	0	0	0	0	0	0	0	0.00560192	0.0588895	0.154683	0.329553	0.636208	1.0106	1.20258	1.35685	1.45158	1.60992	1.68336	1.69748	1.78185	1.94219	1.60621	0.896377	0.37516	0.196877	0.131014	0.056783	0	0	0	0	0	0
	0	0	0	0	0	0	0	0	0	0	0	0.0114706	0.0773695	0.133904	0.151784	0.242235	0.675185	1.10608	1.30212	1.32055	1.15962	0.710706	0.329581	0.187869	0.168659	0.144546	0.070249	0.00954369	0	0.0174485	0.161481	0.590915	1.26346	2.12267	3.44398	5.63029	7.24251	8.73505	9.06346	6.88717	3.73464	2.67724	2.25646	1.54394	1.03711	0.748916	0.54607	0.38401	0.221094
	0	0	0	0	0	0	0	0	0	0	0	0	0	0	0	0	0	0	0.0495581	0.128458	0.195456	0.546106	1.27265	2.50181	3.35847	3.13865	1.91278	0.898456	0.330736	0.13342	0.014674	0	0.00932945	0.0674435	0.153892	0.212581	0.487577	0.982306	1.16004	0.96602	3.20491	6.07633	7.84738	7.89389	6.61763	3.61627	1.86918	1.35985	0.963924
	6.24563	6.11273	3.2489	2.17422	1.74022	1.12387	0.630261	0.51873	0.465089	0.475231	0.533096	0.743411	0.782814	0.682967	0.566659	0.753456	0.897365	0.781693	0.401282	0.167103	0.251122	1.29014	2.89437	3.42631	2.50614	1.46307	1.22625	1.21879	0.871642	0.37243	0.154606	0.0869953	0.0208819	0.213601	0.593096	0.890062	1.01602	1.66922	1.93014	1.27128	0.84379	1.1554	1.2698	1.19809	1.10344	0.774471	0.587234	0.518536	0.337537
	0.109919	0.108698	0.0403271	0	0	0	0	0	0.0629464	0.130753	0.169964	0.160874	0.162764	0.180905	0.331642	1.0645	1.77026	1.99291	1.59245	1.00751	0.384673	0.155799	0.0470699	0	0	0	0	0	0	0	0	0	0	0	0	0	0	0	0	0.00472629	0.0473339	0.0699194	0.0395416	0	0	0	0.0351498	0.202343	0.383789
	0.174865	0.23395	0.213774	0.183218	0.330171	0.582096	0.639964	0.449409	0.265465	0.12906	0.0318827	0	0	0	0	0	0	0.0278023	0.0670392	0.0923219	0.0907725	0.0744331	0.0420654	0.0169225	0.00387714	0.0275345	0.0624515	0.0865167	0.0977691	0.0918863	0.0786096	0.0913713	0.110052	0.217323	0.617168	1.68027	3.05239	4.73773	5.19384	3.82259	2.50959	2.71195	3.22021	3.33167	3.00728	2.06807	1.17696	0.578557	0.26112
	0	0	0	0	0.0435468	0.171491	0.26737	0.242442	0.162051	0.0923043	0.0288583	0	0	0	0	0	0	0	0	0	0	0	0.014947	0.0400794	0.144962	0.511038	0.915582	1.52514	1.95822	1.71008	1.30642	1.89412	3.01747	3.79803	3.98486	3.71461	3.25097	2.47244	1.64619	0.920356	0.392963	0.0406266	0	0	0	0.0137086	0.244492	0.983123	1.71288
	1.21353	1.43481	1.06854	0.682848	0.332078	0.108901	0.02581	0	0	0	0	0	0	0	0	0	0	0	0	0.0122433	0.0501039	0.161389	0.850032	2.56392	4.50696	4.74615	3.84548	2.75888	1.78539	0.940409	0.666638	0.356281	0.111144	0.0494173	0.0526948	0.049601	0.021795	0	0.0111912	0.0769136	0.281977	0.697662	2.19466	4.25542	5.93775	6.23654	5.26027	3.66014	2.35078
	0	0	0.081686	0.143891	0.0968766	0.00921351	0	0	0	0	0	0	0	0	0.0238297	0.114569	0.256842	0.391697	0.434165	0.324919	0.138894	0.0238355	0	0	0	0	0	0	0	0.0662384	0.188196	0.263119	0.188878	0.0666521	0	0.0586516	0.308746	0.549927	0.545526	0.775464	1.60047	2.07233	1.96116	2.05235	2.09334	1.44323	0.638799	0.213571	0.0374862
	0	0	0	0	0	0	0.0199692	0.111979	0.23129	0.308713	0.239494	0.0961436	0	0	0	0	0	0	0	0	0.031449	0.159801	0.289818	0.265971	0.139758	0.108397	0.269526	0.391597	0.27664	0.069141	0	0	0	0	0	0	0	0	0.116602	0.192245	0.116602	0	0	0.0504368	0.827772	3.47848	5.62663	5.04556	3.09483
	0	0	0	0	0	0	0	0	0	0	0	0	0	0	0	0	0	0.0318628	0.0998428	0.118446	0.131177	0.399816	1.08737	3.13329	7.20322	10.621	10.1613	6.82883	4.04727	2.45782	1.34866	0.534143	0.232	0.0882616	0.0343498	0.0680584	0.129291	0.181593	0.234192	0.222621	0.253302	0.244622	0.13388	0.0244699	0.23127	0.851975	1.62809	1.92194	1.63017
	0	0	0	0	0	0	0	0	0	0	0	0	0	0	0	0	0	0	0	0	0	0	0	0.0342246	0.282129	0.731266	1.4919	2.20794	2.2891	2.06465	1.96676	1.8415	2.07771	3.04615	3.54695	2.74855	2.15682	2.25342	2.03508	1.06684	0.474154	0.252436	0.249292	0.20988	0.25146	0.506365	1.12256	1.87365	2.16333
	0	0	0	0.0118392	0.0536036	0.113972	0.109822	0.0459374	0	0	0	0	0	0	0	0	0	0.0264041	0.113695	0.191828	0.288503	0.702784	1.78325	2.80175	3.05007	2.5391	1.62635	0.676392	0.188985	0.0767685	0.0196989	0.00484133	0	0	0.0215991	0.0471616	0.0596436	0.0787825	0.145701	0.197624	0.444001	0.943601	1.73105	2.62246	3.69411	4.17007	3.50209	2.08698	1.03636
	0.0794241	0.179462	0.191199	0.182745	0.179843	0.10351	0.0530309	0.0881321	0.41393	1.27285	2.39158	3.46041	4.19533	3.95975	2.69623	1.95885	1.85156	1.68053	1.21082	0.786131	0.268925	0.0258712	0	0.0393134	0.133187	0.23403	1.04167	2.86077	4.84186	6.9837	8.67142	8.51556	6.60266	4.52006	2.64609	1.39555	0.870034	0.691867	0.501591	0.292894	0.380629	0.51065	0.376681	0.11308	0.0353719	0	0	0.0905964	0.228041
	0	0.0410343	0.0896761	0.135401	0.117745	0.0580587	0	0	0	0	0	0	0.0177348	0.112062	0.459838	1.22762	2.07141	2.77152	3.41984	3.54291	2.71217	1.58307	0.833502	0.531946	0.386436	0.197968	0.0176666	0.0676389	0.176016	0.192869	0.140397	0.135872	0.248901	0.452236	0.829839	1.1138	1.09003	1.19837	1.86094	2.29006	3.12101	4.14289	4.35116	3.30173	2.1967	1.14428	0.52032	0.247539	0.153351
	0	0	0	0	0	0	0	0	0	0.0352891	0.191	0.474692	0.848777	1.28532	1.60614	2.108	2.3218	1.92115	1.48153	1.42544	1.14831	0.766539	0.500767	0.226559	0.0433848	0	0	0	0	0	0	0	0.0726103	0.237426	0.392207	0.574107	0.954258	1.60435	2.1478	1.98202	1.48693	1.18416	1.02748	0.848814	0.666554	0.341458	0.0808025	0.0187769	0
	0	0	0.0447645	0.153014	0.296732	0.311443	0.174336	0.0321237	0	0	0.223708	0.65454	1.0007	0.896057	0.598234	0.399404	0.360011	0.277554	0.255842	0.242479	0.15266	0.0338479	0	0	0.0557267	0.146998	0.286319	0.509322	0.941297	1.22632	1.30808	1.69039	2.23215	2.26395	1.93748	1.58615	1.06609	0.531858	0.320887	0.31082	0.2298	0.0692835	0.00458077	0	0	0	0	0.00744039	0.143004
	0.97989	0.663886	0.0667373	0.0700725	0.146761	0.247852	1.1134	1.72846	1.17313	0.69054	1.33696	1.6497	1.33947	1.4575	2.67071	3.44347	2.77118	1.35811	0.586754	0.261361	0.167715	0.0370299	0	0	0	0	0	0.189399	0.312267	0.189399	0.238642	0.530684	0.90528	1.03017	0.91135	0.825499	0.975505	0.945588	0.653766	0.425657	0.247685	0.127885	0	0	0	0	0	0	0
	0.329672	0.865369	1.82476	3.05831	4.13527	5.26714	5.51005	5.26154	5.16205	4.63775	3.43355	2.49773	1.89208	1.3427	0.926806	0.394364	0.124464	0.0597537	0	0.268246	0.442263	0.268246	0	0	0	0.0667271	0.126402	0.410532	0.796632	0.796247	0.424764	0.181948	0.0775018	0	0	0	0	0	0	0	0	0	0	0	0	0.0441441	0.681338	1.76932	2.62123
	0	0	0	0	0	0	0.0224061	0.147445	0.240077	0.225152	0.347373	0.658289	1.2104	1.89677	2.92607	3.21195	3.03	2.93462	3.1221	2.56036	1.74536	1.09175	0.90303	0.811138	0.579893	0.349314	0.222939	0.107549	0.100955	0.285086	0.639885	1.64008	2.47027	4.33625	6.05977	6.45573	6.5848	7.31375	5.72659	2.8835	1.47807	1.19449	1.16305	1.09372	0.937188	0.68916	0.557262	0.41133	0.214125
	0	0	0	0	0	0	0	0	0	0	0	0	0	0	0	0	0	0	0	0	0	0	0	0.391804	0.930249	0.984771	0.563857	0.350526	0.244694	0.103118	0	0	0.073076	0.191226	0.259534	0.293389	0.300234	0.419439	0.528936	0.501351	0.566769	1.23503	2.66301	4.82009	6.01537	5.21331	3.83987	2.88265	1.95542
	0.0705937	0.0428173	0	0	0.00678116	0.0374885	0.0817515	0.153358	0.224083	0.202083	0.0911995	0.0135233	0.0353748	0.111706	0.207088	0.359501	0.692852	1.34704	2.33055	3.29123	3.46382	2.83731	1.8391	1.04806	0.614373	0.423969	0.174072	0.022765	0	0.0342197	0.17867	0.635564	1.2447	1.67948	2.20893	3.1174	3.66003	4.08634	3.96204	2.75917	1.59742	1.47755	1.32617	1.05542	1.02194	0.784373	0.546603	0.485478	0.384811
	0.035859	0.183407	0.301446	0.224322	0.0606751	0	0	0	0	0	0	0	0	0	0	0	0	0	0	0	0	0	0	0	0	0	0	0	0	0	0	0	0	0	0	0	0	0	0.286997	1.20781	2.28943	2.42435	1.46442	0.448011	0.0380964	0	0	0	0
	1.02932	1.31335	1.09803	0.781994	0.35286	0.221739	0.0976398	0.0381869	0	0	0	0	0	0	0	0	0	0	0	0.00643304	0.0469004	0.392026	1.29448	2.33691	2.82812	2.61559	1.77536	0.778472	0.208312	0.0968669	0.0509711	0.0243034	0.00972798	0.00934616	0.0212129	0.0665131	0.141509	0.309659	0.504922	0.538034	0.838277	1.65905	2.93264	4.93275	7.86948	9.55557	8.26344	4.98154	2.20693
	0.268258	0.186048	0.0223966	0	0	0	0	0	0	0	0	0	0	0	0	0	0.111589	0.314521	0.473873	0.6083	0.839312	1.02415	0.981916	0.788529	0.531144	0.256	0.055366	0	0	0	0.193997	0.666571	0.81443	0.427152	0.0487819	0.0337197	0.132539	0.840326	1.76504	2.07916	2.83176	5.12084	8.43141	10.2121	8.64764	5.07512	2.61194	1.34621	0.471322
	0.591592	1.17581	1.61844	1.88603	1.77398	1.3835	0.997933	0.774009	0.508145	0.413256	0.471268	0.506242	0.390744	0.258246	0.143013	0.219624	0.342321	0.417421	0.556793	0.63138	0.530875	0.452279	0.653955	1.23086	2.09494	2.74477	3.00324	3.00836	2.66954	2.02658	1.24237	0.580518	0.284212	0.455008	1.1162	1.75863	1.79649	1.36171	0.938664	0.54208	0.235668	0.158219	0.262042	0.537233	0.846497	1.20724	2.17036	3.46974	4.33994
	0.400803	0.448887	0.350068	0.286676	0.249284	0.25834	0.257062	0.138373	0.0237694	0	0	0	0	0	0	0	0	0	0	0.036223	0.39755	1.44136	2.53542	2.65805	2.05813	1.5091	1.15378	0.837816	0.601621	0.447672	0.432104	0.462778	0.457562	0.59453	0.746545	0.660685	0.446493	0.326687	0.334005	0.400246	0.373285	0.170567	0.0327022	0	0.214771	0.424778	0.39621	0.177694	0.0649074
	0	0	0	0	0	0	0	0	0	0	0	0	0	0	0	0	0	0	0	0	0	0	0	0.205782	1.3533	3.15235	3.96425	3.87324	3.98005	3.74938	2.8754	2.11787	2.05456	2.46416	2.42065	1.41147	0.44497	0.0878602	0	0	0	0.0383918	0.196955	0.384092	0.521499	0.772685	1.32374	2.08952	2.88875
	0.0191661	0.218176	0.407138	0.319067	0.0803597	0	0	0	0	0	0	0.0299126	0.131211	0.225414	0.219779	0.137683	0.0745566	0.076899	0.23644	0.44222	0.557853	0.719566	1.63982	4.45856	8.78582	11.5567	10.7381	8.19458	5.86539	4.14261	2.69668	1.57019	0.674174	0.267851	0.0811538	0.0194412	0	0	0	0	0.0196448	0.157837	0.365951	0.802354	2.01723	3.96827	6.41802	7.53903	6.57367
	0	0	0	0	0	0	0	0	0	0	0	0	0	0	0	0	0	0	0	0	0	0	0.246977	1.4651	3.25148	4.3325	3.67359	2.14134	0.840713	0.495503	0.486282	0.510733	0.384626	0.327462	0.210703	0.0915693	0	0	0	0	0	0	0	0	0	0	0	0	0
	0.0608646	0.276576	0.558718	1.49074	3.09633	5.24864	6.71223	6.45634	4.38187	2.29514	1.05369	0.544346	0.247262	0.142568	0.334386	0.430832	0.252009	0.0945913	0.090319	0.0827554	0.521444	1.23744	1.56372	1.32355	0.87164	0.486659	0.373164	0.523087	0.82121	0.959689	0.71222	0.54147	0.886046	1.28954	1.6001	1.86631	1.95504	1.56215	0.963078	0.466738	0.221712	0.110642	0.0764099	0.104735	0.173585	0.271668	0.322182	0.334716	0.437861
	0.414528	0.670974	0.497209	0.137322	0	0	0	0	0	0	0	0	0	0	0	0	0	0	0	0	0	0	0	0	0	0.562664	1.60139	2.01029	1.85054	1.53744	1.41279	1.26089	1.16682	0.92617	0.806197	2.00493	5.13032	9.76107	9.97058	5.40666	1.42246	1.40982	2.26885	2.66805	1.86301	0.495806	0	0	0
	0	0	0.0473668	0.0988453	0.17032	0.350825	0.54505	0.799654	0.900385	0.772804	0.873245	1.11913	1.16363	0.965211	0.737496	0.350628	0.121706	0	0	0	0	0.058726	0.255372	0.381474	0.285874	0.146852	0.449581	0.846533	0.906855	0.732382	0.608745	0.547819	0.647438	0.682329	1.36064	2.85152	3.54649	3.70961	3.20751	1.7587	0.97491	1.34776	0.879396	0.49887	0.757383	0.545771	0.0828979	0	0
	0	0	0	0.121003	0.362479	0.602395	0.618153	0.562338	0.423308	0.2304	0.0554905	0.0844685	0.322958	0.716578	1.28512	1.87431	2.34043	2.7358	3.34917	3.52159	2.91154	2.14139	1.46104	0.714633	0.200373	0.156627	0.168337	0.177984	0.261245	0.39106	0.48043	0.667427	0.892225	0.981482	1.15637	1.513	1.71967	1.54507	1.10543	0.645924	0.564153	0.621495	0.541811	0.337192	0.191617	0.0381882	0	0	0
	0.735757	0.446259	0	0	0	0	0	0	0	0	0	0	0	0	0	0	0	0	0	0	0	0.048209	0.191382	0.393224	0.520332	0.430935	0.28275	0.234635	0.187562	0.0628372	0	0.0364524	0.356592	1.04364	1.54221	2.51477	3.62615	3.48874	2.30484	1.82843	2.41268	2.57616	2.13883	1.94873	1.759	0.751605	0.0216133	0	0
	0	0	0	0	0	0	0	0	0	0	0	0.301397	0.616728	0.498927	0.119808	0	0	0	0	0	0	0	0	0.350679	1.35116	2.88101	3.92056	3.96062	2.8826	1.50653	0.481568	0.126035	0	0	0	0	0	0	0.251654	0.546143	0.468024	0.131235	0	0	0.179232	0.829063	2.1479	5.78837	9.94753
	0	0	0	0	0	0	0	0	0	0	0	0	0	0	0	0	0	0	0	0	0.0276048	0.48352	1.83173	4.00688	6.22333	7.10813	5.67144	3.1677	1.52978	0.794271	0.26322	0	0	0	0	0	0	0.0319712	0.0709472	0.206466	0.32106	0.698801	1.13371	1.75278	3.13979	4.82981	4.99047	3.82257	2.50153
	0.397415	0.241044	0.266568	0.477604	0.364321	0.0956868	0.0349231	0	0	0	0	0	0	0.155007	0.566005	1.07786	2.7412	5.82164	8.27478	8.9095	7.64971	5.35454	3.08904	1.81906	0.87575	0.361613	0.0660731	0	0	0	0	0	0	0	0.111701	0.364827	0.447188	0.410235	0.475021	0.562824	2.33729	4.27765	4.0366	3.81134	4.45405	3.47844	1.42415	0.51215	0.0429224
	0	0	0	0	0	0	0.124011	0.385778	0.422956	0.181319	0	0.13509	0.551644	0.902473	1.25273	2.18695	3.11649	3.0029	2.30999	1.89924	1.81393	1.45553	0.768288	0.328543	0.461974	0.497788	0.270542	0.0505298	0	0	0	0	0	0	0	0	0.0455792	0.268054	0.547756	0.646014	0.722814	0.944858	1.06444	1.00575	0.702632	0.299459	0.16573	0.43221	0.649697
	0	0	0	0	0	0	0	0	0	0	0	0	0.204186	0.659382	1.39983	1.72878	1.28462	0.738775	0.576358	0.343248	0.0559657	0	0	0	0	0	0	0	0	0	0	0	0	0	0	0	0	0	0	0.0318528	0.452486	0.691291	0.39997	0	0.413459	1.4405	2.99803	4.17381	4.41809
	0.343835	0.792172	0.715266	0.225284	0	0	0	0	0	0.0563668	0.499497	1.03297	1.11325	2.13756	3.65394	3.11654	0.981249	0	0	0	0	0	0	0	0	0	0	0	0	0	0	0	0	0	0.263682	2.84199	6.83698	7.54596	4.30033	1.40264	0.398903	0.0580798	0	0	0	0	0	0	0
	0	0	0	0	0	0	0	0	0	0	0	0	0	0	0	0	0	0	0	0	0	0	0	0	0	0	0.459393	2.52411	4.68285	5.56179	7.91302	11.026	11.474	9.87226	8.65141	6.2608	3.16268	1.04432	0.342148	0.122625	0.430441	0.771205	0.531884	0.0615282	0	0	0	0.153754	0.373369
	0	0	0	0	0	0	0	0	0	0	0	0	0	0	0	0	0	0	0.048918	0.234647	0.550693	0.897275	1.12365	1.43301	1.94695	2.00364	1.49968	0.984258	0.96655	0.881041	0.531216	0.0928838	0	0	0	0	0	0	0	0	0.0420045	0.31068	1.10211	1.56472	1.46818	1.40472	1.80248	2.98328	4.08239
	0	0	0	0	0	0	0	0	0	0	0	0	0	0	0	0	0	0	0	0	0	0	0	0	0	0	0	0	0	0	0	0	0	0	0	0	0	0	0.0500298	0.379659	1.41337	2.84679	4.07949	4.5722	4.176	3.28778	2.60139	4.2518	6.5212
	0.217671	0.132024	0	0	0	0	0	0	0.0287892	0.109708	0.171391	0.428113	0.723791	0.826093	0.726782	0.778866	0.669497	0.388204	0.202239	0.764036	2.88779	5.28497	5.9055	4.72166	3.53103	2.31971	1.22406	0.683342	0.674788	0.518799	0.362767	0.442232	0.663652	1.2276	2.1478	2.81676	3.13232	2.85498	1.90923	0.852767	0.399148	0.376083	0.777491	1.15573	1.24048	0.875538	0.345077	0.152845	0.456263
	0	0	0.172085	0.773351	1.31399	1.21834	0.736964	0.456405	0.307922	0.158445	0.0371542	0	0	0	0	0	0	0	0	0	0.344027	1.06639	1.58914	1.77549	1.84503	1.38323	0.522878	0.0344733	0	0	0	0	0	0	0	0	0	0	0	0	0.350161	0.577318	0.350161	0	0.518791	1.22757	1.62458	1.26969	0.634119
	0.038667	0.0637511	0.038667	0.323051	1.26343	2.94291	3.7835	3.36936	2.27172	1.34736	0.527339	0.281295	0.307255	0.444821	0.989332	1.43313	1.1849	0.470812	0.10738	0	0	0	0	0	0	0	0	0.212275	0.541282	1.35104	2.54009	2.6243	1.49099	0.783566	0.796093	0.59033	0.283338	0.071429	0	0	0	0	0	0	0	0	0.521639	2.978	5.81494
	0	0	0	0	0	0	0	0	0	0	0	0	0	0.141025	0.438774	0.573309	0.358298	0.0922135	0	0	0	0.267026	0.905347	1.59685	2.21495	2.54324	1.97273	1.12822	0.879578	0.792554	0.362504	0.0642903	0.131889	0.611204	0.836879	0.48575	0.0557982	0	0.0798435	0.252401	0.451639	0.479653	0.501494	0.744254	0.749928	0.329594	0	0	0
	0.0804888	0.132704	0.0804888	0	0	0	0	0	0	0	0	0	0	0	0	0	0	0.266625	0.545354	0.637243	0.796393	1.08755	0.905173	0.594823	1.14404	2.30649	3.2743	3.53206	3.17618	2.2352	1.34316	1.08149	0.940717	0.437038	0	0	0	0	0.131997	0.235208	0.160985	0.017582	0	0	0	0	0.462283	1.01384	1.01327
	0.112972	0.216366	0.358935	0.49394	0.472581	0.361663	0.559706	0.59569	0.27214	0	0	0	0	0	0.23444	0.551647	0.566083	0.263063	0.059405	0	0	0	0	0.106681	0.589009	1.20065	1.16433	0.529143	0.0705394	0.032782	0.128805	0.561495	1.14406	1.34079	1.21904	0.990883	0.585717	0.238462	0.25902	0.419851	0.488014	0.570539	0.97112	1.82543	3.34943	6.10089	8.13037	7.96002	6.68928
	0.510334	0.677328	0.522502	0.246076	0.0399582	0.136106	0.225152	0.347735	0.461627	0.392394	0.166124	0.0259383	0	0	0	0	0	0.132766	0.677207	1.12482	1.10823	0.943721	0.904693	0.950565	0.963279	0.81127	0.704203	0.861872	0.75335	0.407942	0.309768	0.527081	0.592602	0.421094	0.262329	0.233416	0.36252	0.446439	0.677113	1.0933	1.46279	1.29937	1.17722	1.34745	1.54764	1.4078	1.63362	1.70665	1.21888
	0.587123	1.81642	3.07357	3.55738	3.40559	3.04004	2.5737	2.17707	1.86683	1.78521	1.80259	1.89011	1.83491	1.62319	1.3269	1.05063	0.650925	0.300939	0.218657	0.18806	0.115125	0.0647453	0.023548	0	0	0.0161095	0.123452	0.338483	0.460087	0.456329	0.424051	0.321493	0.154175	0.0958652	0.128652	0.120378	0.0674767	0.0159723	0	0	0	0	0	0	0.0632039	0.104206	0.270988	1.39442	2.86447
	0.0459724	0.0371008	0.00884394	0	0	0	0	0.0198869	0.0465862	0.0765741	0.103239	0.154398	0.414643	0.977285	1.57884	2.42705	3.41642	4.30753	4.79824	4.45907	3.30976	2.23045	1.56203	1.06242	0.775261	0.63716	0.685594	0.898927	1.31184	1.6748	2.0075	2.62331	3.56066	4.24651	4.56111	4.52	4.05345	3.27963	2.28048	1.21258	0.494692	0.261614	0.193068	0.149206	0.118979	0.0720588	0.0528838	0.0381927	0.0160277
	0	0	0	0	0	0	0	0.0266825	0.0942395	0.122497	0.0716326	0.0129708	0	0	0	0	0	0	0	0	0	0	0.0114719	0.0775645	0.710492	1.92178	3.1595	3.78626	3.7954	3.79201	3.60357	3.28513	2.91915	2.57341	2.07527	1.57298	0.963699	0.482617	0.28289	0.0927235	0.107629	0.156488	0.115176	0.0766726	0.242056	0.592421	1.52422	2.72528	3.72552
	0.903123	1.32187	1.69241	2.40691	3.66168	5.56009	6.17747	5.16906	3.84054	2.75437	1.81779	1.4156	1.07047	0.556889	0.419767	0.348426	0.161353	0	0	0	0.0243866	0.114183	0.268232	0.509162	0.85599	1.39763	2.39032	3.4971	4.00128	3.6292	2.7664	1.67083	0.74281	0.212333	0.0425312	0	0	0	0	0.00803083	0.23062	0.366429	0.217379	0	0.0198741	0.0962754	0.155417	0.13896	0.161218
	0.720181	0.729018	0.385276	0.165065	0.0650264	0.102583	0.285913	0.320956	0.15937	0.0258306	0	0	0	0	0	0	0	0	0	0	0	0	0.0473611	0.152692	0.233631	0.22866	0.263086	0.46523	0.81109	1.20206	1.38384	1.55732	1.93923	2.08373	1.65118	1.30766	1.40344	1.31708	0.824574	0.336978	0.454951	0.62628	0.419007	0.0538618	0	0	0	0.040194	0.430303
	2.62398	3.41967	2.40533	1.07549	0.504888	0.276546	0.118875	0	0	0	0	0	0	0	0	0	0	0	0	0	0	0	0	0	0	0	0.101935	0.814045	1.30131	1.11843	0.770797	1.36813	1.7902	1.3582	0.516398	0.497871	0.759198	0.89751	0.850418	0.709418	0.622013	0.765282	1.21363	1.88438	2.8999	4.46718	6.02207	5.965	4.45962
	0	0	0	0	0	0	0	0	0	0	0	0	0	0	0	0	0	0	0	0	0	0	0	0	0.0188661	0.0573954	0.079248	0.211714	0.923217	1.86011	2.54569	3.26829	4.28495	5.47988	6.89645	8.10596	7.58677	6.65562	5.56474	3.80105	1.97586	1.68989	1.49866	0.920859	0.435255	0.186074	0.0446029	0.0483858	0.153762
	0	0	0	0	0	0	0	0	0	0	0	0	0	0	0	0	0.0433768	0.202071	0.44902	0.573028	0.496582	0.413493	0.440194	0.414995	0.253879	0.0848671	0.0106885	0	0	0	0	0	0	0	0.0249603	0.102316	0.225089	0.455627	0.698469	1.01522	1.64762	2.14139	2.21735	2.26097	2.34409	1.75053	0.853774	0.315343	0.189154
	0	0	0.059036	0.163088	0.217626	0.160619	0.0834132	0.0625602	0.105199	0.108962	0.111249	0.489969	1.07804	1.81152	2.04459	1.63683	1.04532	0.787014	0.533782	0.357082	0.241229	0.0800822	0.0189813	0.0495355	0.0832553	0.0770651	0.0611468	0.177705	0.453285	0.858697	1.33495	2.15707	3.52273	5.04922	6.44798	6.79059	6.32409	5.53743	4.4164	2.56562	1.4122	1.15927	1.10683	0.89108	0.72478	0.593138	0.423406	0.229458	0.0937538
	0	0	0	0	0	0	0	0	0	0	0	0	0	0	0	0	0	0	0.295055	0.813449	1.02719	0.689828	0.309208	0.147595	0.1065	0.079658	0.0981793	0.192172	0.445554	0.773257	0.923764	0.812577	0.880765	1.91265	3.38997	4.14717	4.77068	6.76048	7.32239	4.95272	2.48147	1.80533	1.4575	1.08093	0.823634	0.472193	0.311992	0.237372	0.26337
	0.0562165	0.159705	0.233564	0.177237	0.0668499	0	0	0	0	0	0	0	0	0	0	0	0	0	0	0	0.113162	0.293164	0.38224	0.355954	0.296247	0.186575	0.0827185	0.072284	0.134944	0.168137	0.109385	0.029546	0	0	0	0	0.0116452	0.0822078	0.189833	0.353341	0.77888	1.12876	1.32669	1.64493	2.30355	2.76849	2.25174	0.983531	0.122876
	1.6261	1.31441	0.544607	0.436333	0.354582	0.275488	0.130276	0.0119228	0.0104061	0.0605958	0.215108	0.474754	0.94541	1.68331	2.6367	3.98956	5.92802	7.21709	7.65305	7.06715	6.17355	5.0546	3.78105	2.08921	1.00956	0.467876	0.161551	0.0491115	0.0139021	0.022679	0.0553179	0.082888	0.284276	0.897508	1.88584	2.94614	3.30854	3.20301	2.69342	1.69526	0.691889	0.443245	0.398221	0.266667	0.186374	0.0997565	0.0291765	0	0
	0	0	0	0	0	0	0	0	0.0155961	0.0793908	0.158371	0.164975	0.108098	0.0841512	0.344328	1.45595	2.29081	2.28421	2.47736	2.91714	2.43728	1.71042	1.16418	0.597333	0.270787	0.201852	0.0783784	0.00728253	0	0	0	0	0	0	0	0.0461974	0.165917	0.44529	0.568393	0.477996	0.758363	1.12872	1.17025	0.912205	0.689934	0.334632	0.135419	0.0498728	0.129252
	0	0	0	0	0	0	0	0	0	0	0	0	0	0	0	0	0	0	0	0	0.0516519	0.297014	1.41892	3.18615	5.22635	5.97163	4.99602	3.05253	1.69007	0.791442	0.350106	0.140491	0.0699705	0.0444362	0.0163404	0.00860897	0.025425	0.0530422	0.0960536	0.153563	0.264985	0.605904	1.16787	2.1527	3.56878	4.7619	5.10457	4.6724	3.44786
	0.0403293	0.485235	1.41213	2.46512	3.84561	4.71594	4.6424	4.11785	4.05414	3.98161	3.8438	3.69391	3.56901	3.12626	2.57782	2.24255	1.84316	1.41745	1.00943	0.571697	0.214408	0.0749911	0	0	0	0.0488702	0.193292	0.460441	0.713161	0.897084	0.796017	0.471613	0.241704	0.191393	0.0903425	0	0	0	0	0	0.090994	0.150024	0.090994	0	0	0.0144074	0.328365	1.40062	2.51625
	0	0.0233743	0.115328	0.390232	1.01423	1.76241	2.02834	1.92525	1.63088	1.44838	1.47404	2.25265	3.32879	4.33176	5.33289	6.13257	5.89985	4.83199	3.85416	2.85953	1.9359	1.06261	0.407827	0.0283183	0	0	0	0	0	0	0	0	0.0330461	0.222745	0.902316	1.69896	2.53819	2.92557	2.30248	1.0169	0.385712	0.247759	0.117519	0.0108903	0	0	0	0	0
	0	0	0	0.0642779	0.120215	0.0877536	0.0142387	0	0	0	0	0	0.0159422	0.072938	0.16116	0.288295	0.474764	1.10067	1.97811	2.60358	2.74661	2.45568	1.69035	0.946908	0.65179	0.50949	0.304004	0.186447	0.21151	0.228257	0.351316	0.690732	0.88108	0.931643	1.39993	2.4748	3.42071	4.05174	3.93987	2.78992	1.55793	1.34845	1.59755	1.47676	1.13917	0.831842	0.559866	0.265885	0.103004
	0.0149711	0.0331723	0.0698972	0.0759712	0.04093	0	0	0	0	0	0	0	0	0	0	0	0.0624901	0.205029	0.387498	0.934353	2.11691	3.03279	3.43547	3.59256	3.69768	3.18917	2.58786	1.84083	1.063	0.32984	0.0611596	0	0	0	0	0	0.108125	0.230624	0.26458	0.385464	0.694485	1.03439	1.31096	1.59695	1.52973	1.19466	0.747994	0.399018	0.142278
	0	0	0.0656489	0.204771	0.27198	0.191483	0.10664	0.116151	0.157405	0.159226	0.308336	0.501516	0.694314	0.96192	1.36536	2.65694	3.6864	4.73366	6.28617	7.14519	5.90923	4.29139	2.81801	1.60815	1.2173	1.05716	0.741463	0.439031	0.274973	0.124236	0.0281828	0	0	0	0	0	0	0	0.0963	0.158772	0.944143	1.56633	1.34332	0.576386	0.311121	0.0698663	0.0126792	0	0
	0.0576961	0.208871	0.279788	0.193795	0.0869918	0.0468007	0.0143897	0.0265221	0.0677617	0.0905082	0.154389	0.277626	0.354932	0.5542	0.822063	1.10377	1.46617	2.80666	3.91572	3.73456	2.72202	2.01938	1.24393	0.799357	0.875739	1.0589	0.878904	0.46145	0.138313	0.0276769	0	0.0122486	0.244385	0.499762	0.511296	0.614154	1.06717	1.50653	1.5885	1.19547	0.82369	0.781689	0.774847	0.548213	0.370054	0.184423	0.0507034	0	0
	0	0.0418291	0.127084	0.210243	0.212144	0.21264	0.23275	0.19559	0.0803524	0.011824	0	0	0	0	0	0.0244029	0.114841	0.183971	0.181731	0.22757	0.375545	0.549313	1.23002	2.34581	3.05631	2.52175	1.43469	0.60855	0.29221	0.120412	0.056324	0.0193481	0.0178143	0.0394333	0.0652667	0.157528	0.35024	0.397575	0.295998	0.307367	0.917234	1.64297	1.96054	2.39996	3.54534	4.24854	3.36075	1.65614	0.506529
	0.505917	0.657297	0.601221	0.605966	0.587016	0.471844	0.302007	0.300113	0.341845	0.326489	0.326757	0.303596	0.174134	0.0452732	0	0.106127	0.189818	0.137876	0.0385171	0.0265302	0.0238955	0.129588	0.512342	1.20732	1.77095	1.61614	0.931518	0.382014	0.184082	0.125653	0.131695	0.162248	0.144684	0.0797977	0.0309122	0.0136319	0	0	0	0	0.0446795	0.073664	0.143333	0.367661	0.809793	1.30826	1.32165	0.814428	0.451585
	0.401598	0.808442	0.729185	0.359531	0.203158	0.070849	0	0	0	0	0	0	0	0	0	0	0	0	0	0	0	0	0	0	0	0	0	0	0	0	0	0	0	0.207876	0.489499	0.777435	1.67216	2.77575	3.01721	2.55532	2.56908	3.01532	3.17684	2.61039	1.56492	0.701208	0.298576	0.203419	0.0934871
	0	0	0	0	0	0	0	0	0	0	0	0	0	0	0	0	0	0	0	0	0	0	0	0.20552	0.714674	1.59046	2.09266	1.99172	1.33236	0.862251	0.855621	1.09067	1.23811	1.89334	2.27606	1.84431	1.03938	0.472744	0.0557826	0.0104083	0.0788953	0.112192	0.0617349	0.0614647	0.299367	0.752986	1.27882	1.74917	1.61682
	11.2698	11.3393	7.45095	5.92597	4.12283	2.29884	1.76443	1.47351	1.03263	1.29029	1.98123	2.5121	2.87175	3.47696	3.69041	3.64826	3.20142	2.40908	1.58019	1.32588	1.75339	2.251	2.25968	1.58227	0.827406	0.549278	0.64201	0.484243	0.20605	0.103654	0.0321067	0	0	0	0	0	0	0	0.179752	0.495269	1.10317	1.30593	0.901996	0.451248	0.365622	0.161102	0	0	0
	0	0	0	0	0	0	0.105268	0.537658	0.705567	0.364099	0	0.0294376	0.264619	0.512052	0.424403	0.126352	0	0.368555	1.15966	1.92205	2.82502	4.133	4.91357	4.20468	2.81508	1.64026	0.965163	0.624701	0.485975	0.303614	0.185133	0.360342	0.4464	0.243121	0	0	0.0977403	0.210133	0.202108	1.51716	3.0078	3.3891	2.52089	1.83241	1.05876	0.918	0.754095	0.413235	0.071317
	0	0	0	0	0	0	0.0370027	0.628878	1.07976	0.790763	0.184489	0.131937	0.963907	2.73978	4.47725	5.6167	5.3781	4.64999	3.96558	3.07812	1.55294	0.618863	0.143076	0	0	0	0	0	0	0	0	0	0	0	0	0	0	0	0	0.0548788	0.15408	0.646848	0.866709	0.48711	0	0.581402	1.13433	1.12641	0.596563
	0.503195	0.722301	0.597666	0.328279	0.142113	0.165131	0.262524	0.224109	0.0787284	0.00765321	0	0	0.0671298	0.110678	0.0671298	0	0	0	0	0.0291252	0.108438	0.394094	1.83233	4.22591	6.2561	6.58307	5.52596	3.90781	2.69219	1.98892	1.44724	0.814931	0.313579	0.157657	0.0971943	0.0347091	0.00864931	0.024301	0.0537309	0.0736254	0.150702	0.423266	1.25942	2.44803	3.63723	4.60862	5.09492	4.53433	3.08709
	0.369647	0.904669	1.20087	0.928398	0.503747	0.268972	0.422242	1.0705	1.80167	2.25148	2.006	1.46493	1.0222	0.746324	0.297714	0	0	0	0	0.132483	0.39313	0.578835	0.618281	0.487441	0.228947	0.0281356	0	0	0	0	0	0	0	0	0	0	0.11149	0.228962	0.245297	0.227819	0.476994	0.930215	2.63629	4.16851	3.86537	2.40964	1.78788	1.12666	0.439222
	2.12553	1.6248	0.383484	0.0929328	0.0189096	0	0.0778179	0.290201	0.458209	0.424159	0.237432	0.0751922	0	0	0	0	0	0	0.0520038	0.125684	0.240434	0.378097	0.595755	0.738083	0.729568	0.624277	0.493364	0.315986	0.242933	0.234148	0.1372	0.0249817	0	0	0	0.0246448	0.184745	0.428706	0.5769	0.739092	1.32677	1.98596	2.7451	3.64544	4.10621	3.41071	2.20094	1.36955	0.931393
	0	0	0	0	0	0	0	0	0	0	0.0441067	0.192614	0.323487	0.303725	0.448603	0.783483	1.16721	1.75182	1.85145	1.3016	0.874832	0.72338	0.302979	0.0310131	0	0.0215292	0.0725988	0.122523	0.143184	0.135674	0.124359	0.410878	1.04036	2.05582	3.688	5.99396	7.99422	9.08703	9.0289	6.8915	4.00485	2.50686	2.14962	1.3623	0.627568	0.232444	0.0813682	0.0233001	0
	0.389173	0.555973	0.411415	0.151535	0	0	0.0597169	0.706953	1.92968	2.17566	1.43244	0.860431	0.726118	0.571846	0.515351	0.288156	0.0440308	0.170858	0.697043	1.47153	2.04428	2.36218	2.68396	2.68081	2.16186	1.30432	0.810439	0.876092	1.26935	1.15638	0.663766	0.370427	0.619506	0.968241	1.00711	0.666351	0.247347	0.0817381	0.178695	0.560903	0.87749	1.0388	1.90868	2.41854	1.55526	0.389939	0.212277	0.140441	0.0644113
	0.538381	0.362748	0.0347373	0	0	0	0	0	0	0	0	0	0	0	0	0	0	0	0.0379306	0.0960635	0.408968	0.857229	1.33975	1.68562	2.17588	3.11435	3.90748	3.56396	2.38331	1.27042	0.562085	0.321367	0.307697	0.287178	0.23488	0.127551	0.0283751	0	0	0	0	0	0	0.34295	0.631557	0.515221	0.763443	1.53121	1.60873
	0.812566	1.02617	1.07465	1.19905	1.50709	1.66675	1.31079	0.869397	0.668559	0.449196	0.339178	0.308391	0.212493	0.202594	0.177975	0.104	0.020101	0	0	0	0	0.0841491	0.444145	1.23222	2.23813	2.86454	3.06097	2.81239	2.45031	1.82166	1.1295	0.58926	0.581868	0.728316	1.02472	1.43087	1.66893	1.52903	1.11441	0.634766	0.301178	0.167627	0.142028	0.210554	0.568869	1.05676	1.93226	3.14306	3.76579
	0	0	0	0	0	0	0	0	0	0	0	0	0	0	0	0.0298591	0.162664	0.473144	0.53594	0.256262	0	0.289903	1.06804	2.1554	3.51788	3.80134	2.62243	1.22343	0.614598	0.173351	0	0	0	0	0.0401788	0.223547	0.654704	1.20798	1.42549	1.18649	2.77879	4.64612	6.89092	7.41979	5.64959	2.19797	1.04645	0.584468	0.461675
	0.250952	0.358754	0.349549	0.269824	0.295325	0.331511	0.273167	0.123826	0.0508317	0	0	0	0	0	0	0	0	0	0	0.0304356	0.115584	0.206237	0.459258	1.02511	1.50796	2.05132	3.80394	6.48119	8.27484	7.95704	6.22199	4.5006	3.45402	2.56495	1.63992	0.986138	0.64217	0.428697	0.940477	1.38765	0.940011	0.123605	0	0	0.0619148	0.331975	1.15298	1.98318	2.54896
	0.458749	0.497439	0.21032	0	0	0	0	0	0	0	0	0.0479847	0.249238	0.772835	1.42764	1.72323	1.54918	1.19797	0.856615	0.549888	0.283503	0.0798432	0	0.072013	0.309734	0.425149	0.307752	0.179846	0.141175	0.0530384	0.0470912	0.346358	0.608849	0.498266	0.174472	0.033817	0	0	0	0.0661661	0.10909	0.0661661	0	0.0197308	0.341963	1.07805	2.36195	3.53977	4.40852
	0	0	0.0777678	0.239963	0.308822	0.188932	0.046816	0	0	0	0.231323	0.811332	1.02787	0.738131	0.421961	0.269987	0.0645176	0	0	0	0	0	0	0	0	0	0.125676	0.385536	0.772048	1.03209	1.01046	1.04398	1.3649	2.32292	3.30348	4.06701	4.27067	4.09953	3.34305	2.27824	1.19617	0.566726	0.383656	0.208877	0.0804369	0	0	0	0
	0.933581	0.844054	0.266562	0	0	0	0	0	0	0	0	0	0	0	0	0	0	0	0	0	0.22061	0.948949	1.73076	1.92925	1.46584	0.958296	0.613863	0.443211	0.240026	0.0917985	0	0	0	0	0	0	0	0	0.110117	0.992076	1.88156	1.85754	1.63507	1.41199	0.656486	0	0	0	0
	0	0	0	0	0	0	0	0	0	0	0	0	0	0	0	0	0	0	0	0	0	0	0	0	0	0	0	0.30137	0.496876	0.526215	0.434195	0.355425	0.2018	0.269611	0.271626	0.39121	0.536299	0.531992	0.556034	0.794303	0.66789	0.255232	0	0.0503724	0.531374	2.61684	4.8211	5.19764	4.18561
	0	0	0	0	0.279256	0.922536	1.18046	0.691784	0.139298	0	0	0	0	0	0	0	0	0	0	0.433134	1.47253	1.79042	0.934618	0.106876	0	0	0	0	0	0	0	0	0	0	0	0	0	0	0	0	0	0.370638	0.611079	0.370638	0	0	0	0	0.233625
	0	0	0	0.182938	0.4645	0.451492	0.162886	0	0	0	0	0.0201537	0.196815	0.389776	0.328315	0.207578	0.574108	0.919459	0.656953	0.157913	0	0	0	0	0	0	0	0.0898649	0.642905	1.15404	1.27648	1.38033	1.88474	2.06059	2.26379	2.49621	2.61137	2.19916	1.61124	0.853971	0.32516	0.0410151	0	0	0.0355118	0.326331	0.558032	0.401366	0.0810229
	0	0	0	0	0	0	0	0	0	0	0	0	0.0346434	0.189992	0.444785	0.913055	1.66852	3.83401	5.95966	6.78061	6.77826	7.04438	6.86254	6.05827	4.07926	1.73572	0.440617	0.106538	0	0	0	0	0	0	0	0	0	0	0	0	0.43437	0.871746	0.690896	0.155591	0	0	0	0	0
	1.81912	1.44625	0.655796	0.510599	0.184369	0	0	0	0	0	0	0	0	0	0	0	0	0	0	0	0	0	0	0	0	0.205302	0.731455	0.983859	0.912524	0.705536	0.425224	0.073445	0	0	0	0	0	0	0.271474	0.447586	0.271474	0	0	0	0	0	0	0	0
	0	0	0.0270203	0.134217	0.271461	0.26921	0.130023	0.0202701	0	0	0	0	0.200994	0.426286	0.851211	1.68097	2.41051	3.34028	3.92707	3.43502	2.19995	1.39174	0.610986	0.131776	0	0	0	0	0	0	0	0.126883	0.361284	0.827097	1.39682	1.72871	1.73487	1.85609	1.90634	1.63209	2.44809	3.54718	3.55929	2.3483	1.32132	0.510459	0.243463	0.0887842	0
	0	0	0	0	0	0	0	0.0251375	0.0625675	0.0876842	0.18813	0.423283	0.745725	0.958439	1.02889	1.20785	1.41514	1.70062	1.64416	1.2299	0.78162	0.680805	0.571342	0.515643	0.47447	0.587825	0.8413	0.913935	0.766908	0.590173	0.339451	0.0895837	0.0446476	0.441768	1.10174	1.77693	2.01931	1.78352	1.27618	0.789765	0.571982	0.5303	0.447049	0.255714	0.165874	0.0509021	0	0	0
	0.0551134	0.0908667	0.0551134	0	0	0	0	0	0	0	0	0	0	0.0248168	0.0858615	0.437881	0.603799	0.514286	0.28906	0.175324	0.0668922	0.205923	0.578824	2.08797	6.02977	9.34904	8.72556	5.72981	3.54284	2.30485	1.39944	0.725836	0.354179	0.444484	0.486958	0.390091	0.455952	0.454333	0.426983	0.312087	0.460566	0.542766	0.470446	0.27413	0.401436	0.731047	1.58107	2.3505	2.12935
	0.0296401	0.0772366	0.232322	0.349398	0.261391	0.0639777	0	0	0	0	0	0	0	0	0	0	0	0	0	0.0826743	0.272186	0.478203	1.44109	4.25626	8.32785	11.0151	10.7851	8.45171	5.72952	3.49073	2.06897	1.17626	0.562551	0.285096	0.302293	0.294325	0.273291	0.33852	0.282238	0.123827	0.0504859	0.143577	0.413537	0.851294	2.0801	3.85704	6.11004	7.58542	6.72313
	7.11384	8.04778	5.73684	3.62833	1.8142	0.502415	0.381685	0.829749	1.0776	0.686723	0.0597953	0	0	0	0	0	0	0	0	0	0	0	0	0.269213	0.679756	0.858912	0.635792	0.314338	0.068884	0	0	0	0	0	0	0	0	0	0	0.0989624	0.163161	0.0989624	0	0	0	0	0	0	0
	0.652518	1.04225	1.06814	0.8215	0.730819	1.22919	1.32993	0.673303	0.0524683	0	0	0	0	0	0	0.229952	1.01201	1.75298	1.70578	0.944853	0.282203	0	0	0	0	0	0	0	0.194838	0.437072	0.385824	0.115839	0	0	0.0672794	0.650516	2.69569	5.26642	5.95307	4.13785	2.95694	3.11899	3.28132	2.13644	1.10557	0.76976	0.76837	0.480366	0.499801
	0	0	0	0	0	0	0	0	0	0	0	0	0	0	0.0869882	0.51207	0.69479	0.540769	0.283775	0.172118	0	0	0	0	0	0	0	0	0.0394266	0.666363	1.0309	0.601359	0	0	0	0	0	0	0	0.277575	3.27463	4.9547	3.87653	2.2365	3.00953	2.52065	1.48597	0.490591	0.335682
	0.952639	1.22998	0.767113	0.205076	0	0	0	0	0	0	0	0	0	0	0	0	0	0	0	0	0.177887	0.951009	2.63444	4.39452	4.33886	2.35766	0.535662	0	0	0	0	0	0.0733085	0.300408	0.944998	1.36878	1.03081	0.645282	0.893047	1.11652	1.37763	1.63694	1.89547	2.12985	1.82033	0.848771	0.434519	0.810442	0.98334
	0	0.175464	0.28929	0.175464	0.202705	0.562246	0.578683	0.339116	0.33967	0.535161	0.606662	0.456896	0.17644	0	0	0	0.10908	0.351161	0.46273	0.386927	0.31345	0.281139	0.217256	0.17775	0.233875	0.391655	0.881097	1.60082	1.91484	1.62097	1.49038	1.79817	2.27459	3.14638	3.97732	3.43941	2.51109	2.12252	1.87013	1.18976	0.981884	1.0992	1.09369	0.632399	0.29567	0.534035	1.01597	1.40242	1.33124
	2.3277	1.63353	0.212729	0	0	0	0	0	0	0	0	0	0	0	0	0	0	0	0	0	0	0	0	0	0	0	0	0	0	0	0.180462	0.661098	1.28146	1.85867	2.09379	1.56535	0.898482	0.707196	0.598923	0.234599	0.0291827	0	0	0	0	0	0	0	0
	0.111068	0.241064	0.206601	0.0579441	0.569076	1.40651	1.94969	1.67446	1.09055	0.900244	1.63464	2.74382	3.11146	2.4769	1.99365	2.07859	2.50205	2.9971	3.05523	2.36391	2.20505	2.10745	1.41796	0.779612	1.14989	1.65941	2.00387	1.94818	1.8396	2.24084	3.53237	4.15242	4.42308	5.0966	5.20443	3.71663	2.24656	1.49377	0.877687	0.322767	0.120586	0.0930629	0.171337	0.531205	0.842024	0.801343	0.925957	1.23762	1.25603
	0.261307	0.709884	0.916305	1.13977	1.16071	0.71118	0.211011	0.599451	1.14008	1.12208	0.917456	1.82956	2.79315	2.33598	0.981887	0.28145	0.382849	0.845386	0.90286	0.974074	1.2024	1.18237	0.759568	0.800395	0.954625	1.16645	1.1684	1.30254	1.25989	0.918586	0.610434	1.15802	1.50631	1.00686	0.62608	1.16741	1.66328	1.5525	1.52591	1.83626	1.67056	1.37476	1.581	2.08304	2.05701	1.59603	0.938107	0.699817	0.53774
	0.0268013	0.0441879	0.0268013	0	0	0	0	0	0	0	0	0	0	0	0	0	0.0500463	0.230829	0.436682	0.483673	0.673727	1.13377	2.43717	4.05155	5.81915	6.18129	4.66889	2.15897	0.715397	0.125892	0	0	0	0	0	0.112326	0.49901	0.969452	1.11156	0.990376	1.54104	2.11304	2.13494	1.76473	1.38497	0.645523	0.153359	0	0
	0	0	0	0	0	0	0	0.199385	0.630842	1.26582	1.54993	1.11422	0.453391	0.328775	0.918328	1.18502	0.705045	0.0748386	0	0	0	0	0	0	0.22693	0.568533	1.73719	3.15283	3.76097	3.61001	3.06069	2.07999	1.1433	0.714121	0.311645	0.130946	0	0	0	0.0154287	0.768381	1.25818	1.13572	0.74679	0.800846	0.906101	1.51578	1.82519	2.64753
	0	0	0	0	0.247748	0.914349	1.27255	0.820358	0.190739	0	0	0	0	0	0	0	0	0	0.213523	0.549317	0.650029	0.989426	1.83661	2.09806	1.80727	1.68565	1.26847	0.410347	0.11386	0.845988	1.19915	0.658265	0	0	0	0	0	0	0	0	0.220093	0.533974	0.502192	0.419836	0.973856	3.21573	5.06413	4.64352	2.47694
	0.888515	1.17175	0.821809	0.413795	0.40962	0.598671	0.644811	0.414442	0.134554	0.207015	0.801065	1.23021	0.96823	0.504204	0.411057	0.466722	0.479955	0.894437	1.36169	1.17006	0.525411	0.284167	0.927259	2.6711	4.24898	4.0294	2.74994	1.9244	1.41957	0.924802	0.642658	0.530886	0.522189	0.454697	0.320016	0.464421	0.621491	0.397559	0.109608	0.0844954	0.162885	0.507015	1.13352	2.27475	2.75295	2.99887	2.77415	2.5537	2.18538
	0	0	0	0	0	0	0	0	0	0	0.0162903	0.149834	0.53514	0.911673	1.19769	1.2493	0.896464	0.312732	0.130109	0.391783	1.11887	2.07261	3.33852	4.3887	4.70572	4.30809	3.0072	1.70896	1.30121	1.12206	0.427628	0.126139	0.0765075	0.0969788	0.360278	0.704435	0.697966	0.344278	0.040761	0	0	0.100262	0.253472	0.264082	0.315096	0.559369	0.71261	0.72406	0.720302
	0.46668	0.901866	1.05816	1.04981	1.14328	1.98022	2.89371	3.55884	3.94861	4.25356	3.81396	2.81591	1.7928	1.22431	0.892928	0.5547	0.298431	0.238037	0.287009	0.364964	0.440824	0.413759	0.251033	0.0695821	0	0	0	0	0	0	0	0	0	0	0	0	0	0	0	0	0	0	0	0	0	0	0	0.0330247	0.125327
	0.0518791	0.337905	0.791143	1.44225	1.99042	2.26217	2.52875	2.88698	3.00827	2.61979	1.76282	0.972543	0.652262	0.466471	0.207957	0.0868362	0.0856087	0.133055	0.113742	0.0874883	0.127695	0.170419	0.182152	0.226677	0.556706	1.32286	2.06836	2.64274	3.15285	3.7023	3.78426	3.04241	1.85007	0.966991	0.605904	0.501642	0.468096	0.295356	0.127753	0.0261227	0	0	0	0	0.0448885	0.303185	0.77149	1.35059	2.07974
	0.317094	0.69999	0.609232	0.177191	0	0	0	0	0	0	0	0	0	0	0	0	0	0	0	0	0	0	0	0	0	0	0	0	0	0	0	0	0	0	0	0	0	0	0	0	0	0	0	0	0	0	0	0	0
	0	0	0	0	0	0	0	0	0.0131149	0.0463083	0.0739364	0.071641	0.0727332	0.111113	0.142315	0.145712	0.148272	0.115969	0.0765768	0.0754948	0.103193	0.0786303	0.0683788	0.0811434	0.126976	0.146763	0.284749	0.511612	0.989301	1.6925	2.32929	2.93893	3.95271	5.20668	6.17017	6.64144	6.22151	5.22261	4.20765	3.17965	2.15054	1.4971	1.17962	0.878926	0.628653	0.382939	0.238725	0.146498	0.0959066
	1.37977	1.55439	1.3451	1.1987	0.699304	0.386722	0.482769	0.490432	0.250446	0.142557	0.158674	0.157553	0.161172	0.26524	0.328783	0.402307	0.849293	1.42832	2.36605	3.08172	3.48351	3.49815	3.0474	1.9774	1.26076	0.838425	0.369762	0.15073	0.103423	0.0483682	0	0	0	0	0	0.0929537	0.355964	0.911316	2.17348	3.51266	4.20033	4.44766	3.87849	2.4396	1.29387	0.964909	0.728927	0.545726	0.357766
	0	0	0.196126	1.04369	2.05296	2.59986	2.14375	1.1986	0.430886	0.255874	0.283097	0.282942	0.14701	0	0	0	0	0	0	0	0	0.0286342	0.163335	0.348362	0.46441	0.477081	0.606616	0.685085	0.617252	0.470616	0.676823	0.941747	0.767302	0.247879	0.155708	0.343731	0.580616	1.0141	1.15753	0.64876	0.338471	0.569458	0.675486	0.493559	0.766142	1.09791	0.861493	0.272219	0.0459241
	0	0.0365872	0.227241	0.560866	1.06052	1.74866	2.39279	2.49303	2.14912	1.72946	1.51305	1.37852	1.16355	0.720154	0.420784	0.299188	0.184631	0.0282585	0	0.017893	0.0701953	0.204894	0.482109	1.17335	2.21978	2.99053	3.24577	2.90537	2.12756	1.25291	0.665301	0.299037	0.273892	0.395975	0.405257	0.434912	0.473679	0.580721	0.553868	0.447753	0.269952	0.188833	0.266332	0.429145	0.404969	0.261223	0.263858	0.323195	0.262626
	0.105287	0.173589	0.105287	0	0	0	0	0	0	0	0.0523813	0.138266	0.137956	0.11599	0.16917	0.219531	0.272247	1.0705	2.09978	3.05648	3.48405	2.94235	1.9849	1.83433	1.54208	0.737906	0.238028	0.154024	0.0841302	0.0510276	0	0	0	0	0	0	0.0438991	0.11756	0.378228	0.931517	1.49794	2.31062	3.9236	6.42148	6.91885	4.86459	2.61071	1.82915	1.32842
	4.14322	2.51299	0	0	0	0	0	0	0	0	0	0	0	0	0	0	0	0	0	0	0	0	0	0	0	0	0	0	0	0	0	0	0	0	0	0	0.126982	0.410052	1.5812	2.90891	3.12633	2.21241	1.66059	1.52235	1.12418	0.41452	0	0	0
	0.858113	1.08608	0.715396	0.263703	0.066482	0	0	0	0	0	0	0	0	0.0500374	0.278691	0.483368	0.411719	0.355945	0.652408	1.03298	1.15318	1.4833	1.74572	1.57219	0.999802	0.581158	0.226322	0.0644008	0	0	0	0	0	0	0	0	0.17677	1.2736	3.39515	6.10965	7.98295	7.07352	4.24523	1.87085	0.981451	0.611754	0.436535	0.1061	0.0211317
	1.82912	1.95119	0.998795	0.473902	0.457767	0.224748	0.073661	0.0643039	0.0390023	0	0.431526	0.821379	0.946101	1.09492	1.20049	0.68152	0.149283	0	0	0	0.0529593	0.0873152	0.328563	0.702227	0.774653	0.396946	0.0904418	0	0	0.387245	1.27257	1.43272	0.634111	0	0	0.187912	0.64759	0.8216	1.32334	2.4916	3.00257	3.13863	4.01375	4.40971	3.89364	3.57954	3.16796	2.69573	2.66466
	0.496532	0.699088	0.589048	0.568439	1.12285	1.66636	2.15563	2.03699	1.32935	0.428183	0.134198	0	0.15041	0.835888	2.59731	4.71089	6.62122	7.16428	6.99936	7.4182	7.57386	5.73717	3.34255	2.23782	1.50484	0.908902	0.61475	0.598356	0.282526	0.0517005	0	0	0	0	0	0	0.0529696	0.373106	0.704576	0.654424	0.297747	0.0711476	0	0	0	0	0	0.115578	0.42622
	0.276478	0.885266	1.70861	2.0492	1.73131	1.25125	1.33465	1.43124	1.21057	0.86053	0.611472	0.373373	0.328037	0.415759	0.429001	0.357276	0.273071	0.215059	0.230588	0.375993	0.794329	1.48739	2.00665	2.1882	1.90267	1.39618	0.762169	0.28765	0.110263	0.351366	0.389842	0.213442	0.0723279	0.0438691	0.0214987	0.177273	0.430819	0.641828	0.641902	0.527707	0.384653	0.360505	0.484938	1.20497	1.92128	1.87468	1.27744	0.817682	0.428962
	0.352577	0.880417	1.02458	1.0003	1.25116	1.3091	0.848152	0.378666	0.141812	0.0549774	0	0	0	0	0.0708457	0.17777	0.445406	0.716475	1.05225	1.05985	0.700481	0.241193	0.104341	0.0335466	0	0	0	0	0	0.032852	0.139853	0.226984	0.172832	0.357603	1.14899	2.56735	3.49413	3.18406	2.28872	1.99148	1.80173	1.53323	1.68342	2.03589	1.63541	0.731213	0.133623	0	0
	0.200217	0.554735	0.570574	0.224633	0	0	0	0.0548635	0.12175	0.106461	0.27386	0.399921	0.242564	0	0	0	0	0.0836781	0.385995	1.02786	1.57927	2.132	3.15675	3.72419	2.92297	1.42618	0.501194	0.161894	0.198353	0.243748	0.234024	0.304441	0.440215	0.374709	0.179144	0.28028	1.1159	2.34556	3.37359	3.70038	3.11779	2.34685	2.00277	1.6006	0.807879	0.309706	0.0780771	0	0
	0.46155	0.733049	0.932994	1.68984	2.11098	2.22684	1.82023	1.04339	0.103055	0	0	0	0	0	0	0	0	0	0	0.0946292	0.278849	0.34291	0.360925	0.389049	0.28652	0.587257	2.63976	5.00265	5.55702	4.02631	3.03634	3.11162	2.83648	1.35273	0.257821	0	0	0	0	0	0	0	0	0	0	0	0	0	0
	0.418289	0.359825	0.244882	0.328415	0.378856	0.425263	0.359392	0.154795	0	0	0.141526	0.366528	0.602335	0.700144	0.6523	0.514686	0.473904	0.376972	0.249258	0.29852	0.543775	0.719191	0.701998	0.619648	0.860212	1.07482	1.09811	1.04359	0.923782	0.471791	0.116837	0	0	0	0	0	0	0	0	0	0.0777524	0.252832	0.28325	0.423548	0.815813	1.07394	1.18909	2.09889	3.45956
	0.685455	1.74819	2.27304	1.88181	1.10661	0.733446	0.867384	0.808212	0.439095	0.267058	0.114877	0	0	0	0.173536	0.541435	0.594491	0.748976	1.3535	1.3833	0.866354	1.03552	1.78579	1.77928	1.46627	2.09318	3.17699	3.24336	2.54856	1.98498	1.35984	1.15173	1.42388	2.48382	3.38407	3.31153	2.51501	2.07651	1.51504	0.730749	0.182005	0	0.357342	2.27107	4.04697	3.82761	2.12565	0.903196	0.16301
	0.789731	0.632065	0.267914	0.218904	0.213616	0.192419	0.224588	0.208237	0.180532	0.0894098	0.0542298	0	0	0	0	0	0	0.145561	0.454134	0.586697	0.402881	0.304605	0.487877	0.577806	0.360565	0.0939467	0.191844	0.471916	0.448416	0.155618	0	0	0	0	0	0.0670758	0.264256	0.341841	0.331637	0.283718	0.724292	1.05628	0.774202	0.259046	0.348103	0.376056	0.186062	0.28071	0.415015
	0	0	0	0	0	0	0	0	0	0	0	0	0	0	0	0	0	0	0	0	0	0	0	0	0	0	0	0	0	0	0	0	0	0.323135	0.986353	1.48673	1.64497	1.68309	1.22016	0.433204	0	0	0	0	0.392169	1.47638	2.69896	2.61831	1.43273
	1.44468	1.7276	1.31308	0.870489	0.369366	0.158344	0.158701	0.26964	0.460266	0.473318	0.23704	0	0.0831214	0.289406	0.334323	0.152362	0.16896	0.412202	0.552631	0.571181	0.667655	0.889589	0.975117	0.965464	0.773131	0.703592	1.08271	1.52669	1.14713	0.971744	1.24001	1.04942	0.579213	0.660219	0.864695	1.53404	2.54917	2.76935	2.54721	3.09867	3.8231	3.39287	2.30021	1.67329	1.61931	1.34204	0.714472	0.195727	0
	0	0	0	0	0.734102	2.22658	3.9501	4.98544	5.43358	5.19611	5.12989	4.9489	3.93125	2.60522	2.10055	1.96692	1.84774	1.60231	1.01734	0.441792	0.217363	0.324786	0.895769	1.24498	0.832986	0.231743	0.143272	0.535088	0.906324	1.17239	1.46151	1.28357	0.576118	0.0548019	0.24326	0.940192	1.53827	1.44997	1.41755	2.04668	3.46908	5.30255	6.58453	7.12731	7.56655	6.74909	4.30589	1.92814	0.864298
	0.371263	0.311708	0.144162	0.116502	0.181174	0.432239	0.582445	0.366237	0.125232	0.18291	0.315949	0.374601	0.332278	0.287377	0.338203	0.353004	0.206112	0.0478363	0.0583819	0.335024	0.806467	1.45702	2.4003	3.84529	5.24934	5.67089	5.37028	4.55927	3.04103	1.41165	0.678777	0.584228	0.678155	0.549728	0.24955	0.0775346	0.0470271	0.0382947	0.0886277	0.0803213	0.464175	0.971551	1.38821	1.83287	2.54643	2.73228	2.57413	2.52177	2.40615
	0.396588	0.788404	1.01305	1.05886	0.920995	0.726429	0.850983	0.791383	0.334487	0	0	0	0	0	0	0	0	0	0	0.066033	0.335273	0.563604	0.494608	0.597265	0.975962	1.14854	0.882337	0.530671	0.210999	0.11596	0.325073	0.431117	0.22448	0	0	0	0.0418684	0.108366	0.313034	0.805314	1.65086	2.7457	3.76323	3.70106	2.76347	2.28567	2.35301	2.02673	1.55098
	0.389404	0.728623	0.78349	0.470636	0.0981301	0	0	0.213281	0.457461	0.38775	0.105821	0.0397274	0.204972	0.269678	0.139472	0	0	0.135525	0.491472	0.764469	0.758551	0.764592	1.04118	1.47234	1.85995	1.7829	1.39795	1.23335	1.0687	0.604178	0.320245	0.430684	0.66787	0.759924	0.651981	0.475206	0.343447	0.194026	0.0900259	0.0328231	0.0937649	0.446603	0.917043	1.22819	1.2525	1.2547	1.30309	1.43698	1.32568
	0.483418	1.29282	2.34202	3.18366	3.59504	4.0747	4.44791	5.42854	5.62651	4.09852	2.35058	2.38656	2.91351	3.08452	2.85162	2.33149	1.4104	0.688935	0.45421	0.505847	0.566157	0.63451	0.461051	0.263943	0.173218	0.0615933	0.0474056	0.148806	0.163884	0.123785	0.217149	0.41882	0.456788	0.278178	0.0764672	0.0546105	0.22391	0.364201	0.372418	0.319602	0.330983	0.369321	0.291875	0.111108	0	0	0	0.304281	1.28822
	0.0146823	0.0676082	0.0953242	0.0583805	0.014888	0.040998	0.106305	0.120262	0.103882	0.120693	0.114288	0.0620939	0.102302	0.427058	0.781056	0.918043	0.893197	0.904543	0.772248	0.602714	0.421919	0.310784	0.230459	0.186306	0.0983369	0.0836343	0.0934426	0.152714	0.226625	0.472184	0.972602	1.79224	2.97118	4.45005	5.92676	6.59247	6.07903	4.75448	3.45349	2.42869	1.72211	1.159	0.794584	0.605322	0.451393	0.280937	0.147209	0.150496	0.162439
	3.08839	3.52883	2.454	1.78016	1.47536	1.35155	1.44264	1.57301	1.35407	0.889212	0.435684	0.206042	0.111028	0.129989	0.162487	0.160498	0.141844	0.165699	0.263239	0.571504	0.999726	1.06523	0.675295	0.24224	0.0598864	0	0.0708906	0.173452	0.164164	0.208237	0.43088	0.697677	0.712029	0.594444	0.527193	0.498258	0.576119	0.884039	0.909157	0.623368	0.486607	0.535594	0.442055	0.301826	0.155637	0.208111	0.250174	0.251199	0.241656
	0.207048	0.378259	0.453793	0.42932	0.346172	0.186475	0.0545995	0	0	0.0311381	0.143459	0.280911	0.481914	0.631204	0.545456	0.28648	0.149676	0.0932857	0.0516896	0.118992	0.380803	0.971376	1.7205	2.48504	2.66189	2.0447	1.07245	0.617667	0.619686	0.822231	1.03617	1.06497	0.925297	0.885292	0.870356	0.705953	0.481934	0.328573	0.202334	0.307607	1.15988	2.3188	2.911	2.37407	1.30994	0.379125	0.0670625	0	0
	0.395538	0.892214	1.49104	2.18513	2.48528	2.08496	1.30666	0.500984	0	0.267271	0.486308	0.410088	0.278034	0.294693	0.221395	0.18095	0.307218	0.48587	0.53669	0.694717	0.779027	0.799107	0.742101	0.919658	1.09059	1.6235	3.33146	4.89434	4.99925	4.12105	3.49654	2.55757	1.52302	0.595564	0.158302	0.0569871	0.0345644	0	0	0	0	0	0	0	0.0817409	0.298936	0.510655	0.479579	0.30205
	1.43289	2.05957	1.8193	1.04815	0.33288	0	0	0	0	0	0	0	0	0	0	0	0	0.125435	0.595394	0.766105	0.388586	0	0	0	0.206078	1.57232	3.65199	4.25622	3.11945	2.58961	2.94221	3.07921	2.71845	1.91929	0.865319	0.283251	0.145087	0.0546663	0	0	0	0.06935	0.947622	3.55374	6.61212	6.69274	4.01864	1.92263	1.44656
	0.258545	0.715092	1.08671	1.18645	1.03116	0.662427	0.327781	0.132178	0.0670045	0.0837645	0.108546	0.0958952	0.0613884	0.0133299	0	0	0	0	0	0	0	0	0.0396862	0.100693	0.2313	0.580385	1.47627	2.60617	3.31102	3.41487	3.29952	2.94489	2.21687	1.32691	0.73581	0.513701	0.393705	0.292936	0.267528	0.271916	0.225697	0.181978	0.241694	0.310397	0.3197	0.390044	1.06077	2.135	3.28518
	0.0129083	0.146706	0.349678	0.339726	0.213308	0.207864	0.199529	0.0704799	0	0.0332107	0.137998	0.210058	0.148537	0.039603	0	0	0	0	0	0	0	0.0743478	0.636422	2.32538	3.80583	4.17274	3.78724	3.95533	3.72604	2.881	2.02346	1.64637	1.23358	0.889624	0.805102	0.841134	0.784785	0.412516	0.0603645	0	0	0	0.211081	0.675375	1.01926	0.979342	0.678813	0.316794	0.0651462
	0	0	0	0.00414961	0.0128694	0.0484646	0.1049	0.126996	0.124629	0.174213	0.365685	0.617616	1.0082	1.58619	2.50096	3.66572	4.35714	4.39067	4.05806	3.33235	2.22674	1.42916	0.980609	0.684763	0.405425	0.232003	0.18809	0.187833	0.193005	0.319839	0.512473	0.740488	1.04084	1.32706	1.55911	1.76201	1.65026	1.22774	0.760416	0.448394	0.225945	0.149461	0.0936016	0.0748395	0.0893487	0.0862882	0.0424816	0.0107337	0
	0.0404997	0.260229	0.883791	1.3729	1.37728	1.0557	0.817804	0.587025	0.455041	0.270258	0.0933497	0.0744969	0.279337	0.421061	0.302454	0.154238	0.138343	0.238585	0.343377	0.332141	0.204208	0.168745	0.524323	1.25925	2.63286	3.64109	3.40032	2.31685	1.49409	0.933482	0.67417	0.668883	0.594313	0.35432	0.0991702	0	0.0123488	0.0564599	0.176071	0.292157	0.351316	0.335315	0.350931	0.541189	0.927468	1.74008	2.69624	2.76314	2.00051
	0	0	0	0	0	0	0.314587	0.518666	0.925147	2.41913	5.22728	6.6122	6.2113	5.39689	4.82599	3.84504	2.69217	1.53487	0.66521	0.289321	0.0721475	0	0	0	0	0	0	0	0	0	0	0.113081	0.575185	0.754015	0.779381	0.693967	0.472939	0.0499205	0	0	0	0	0	0	0.25312	1.04785	2.07868	2.68648	2.42839
	0.361854	0.648149	0.786898	1.04433	1.41218	1.87961	2.28241	2.33977	2.17031	1.9024	1.27742	0.479021	0.0941218	0	0	0	0.0830447	0.18636	0.265117	0.667919	1.37235	2.19344	3.21281	3.86705	3.21583	1.75574	0.771892	0.369063	0.15063	0	0	0	0	0	0	0	0	0.0202508	0.0736189	0.196631	0.783183	1.53654	1.8998	1.85033	1.89051	1.69998	1.13212	0.54673	0.24419
	0	0	0.0319364	0.188454	0.255832	0.1358	0	0	0	0	0	0	0.0298374	0.100675	0.142902	0.0979523	0.0901985	0.117941	0.0878958	0.0156989	0.049487	0.397286	1.58688	3.68454	5.93698	6.5642	5.63694	4.15374	3.04565	2.13253	1.44616	0.800305	0.520389	0.507388	0.376167	0.170474	0.0714877	0.121915	0.13316	0.117488	0.500942	1.16054	1.58332	1.69896	2.01171	2.23706	2.29726	2.27073	1.88795
	0.134893	0.531872	0.990045	1.18464	1.1204	0.835441	0.49898	0.642475	0.765009	0.408739	0	0	0	0	0	0	0	0	0	0	0.135336	0.626499	1.44175	1.92541	1.98435	1.55873	1.03008	0.716785	0.597276	0.256212	0.0248733	0	0	0	0	0	0	0.0345122	0.16141	0.394213	0.66604	1.01757	2.08338	4.31071	5.74911	4.91189	3.03499	2.06297	1.73835
	0	0	0	0	0	0	0	0	0	0	0	0	0	1.12288	2.19097	1.93733	0.759179	0.254458	0	0	0	2.1123	5.79792	7.95147	6.23543	3.50654	1.69253	1.38317	1.55893	1.97884	1.86763	2.43751	2.97603	2.12014	0.487254	0	0	0	0	0	0	0	0	0	0	0	0	0	0
	0.389951	1.1165	1.55016	1.37766	1.19866	1.02685	0.780197	0.519004	0.413553	0.251392	0.0965899	0	0	0	0	0	0.0281496	0.0979205	0.146583	0.192664	0.257136	0.372943	0.535378	0.745489	0.778367	0.577683	0.337257	0.184136	0.0668158	0	0	0.0820801	0.248294	0.355055	0.25595	0.0867234	0	0.0180725	0.207644	0.691118	2.11232	3.30311	4.02246	4.21697	4.13564	3.81925	3.45941	2.36496	1.19879
	0.0363119	0.16607	0.296601	0.349805	0.313141	0.198593	0.0578919	0	0	0	0	0	0	0	0	0	0.0296291	0.190269	0.540392	0.752557	0.609984	0.390783	0.569603	1.39464	2.49098	3.37671	3.98979	4.40526	4.37265	3.58598	2.55213	1.74444	1.18095	0.659452	0.379598	0.228379	0.124621	0.0499282	0	0	0	0	0.0984813	0.255954	0.633931	1.4044	2.45446	3.25313	3.34518
	0	0	0	0.30657	0.835771	0.851179	0.330322	0	0	0	0	0	0	0	0	0	0.268916	0.700955	1.15837	1.2817	1.0717	0.614954	0.963255	2.46031	4.2853	5.35962	6.50367	7.56062	7.40627	7.14114	6.57374	5.00753	3.11139	2.57908	1.83659	0.844422	0.0568254	0	0	0	0	0.164842	0.376241	0.790136	1.37422	1.75878	3.31995	4.21579	2.93726
	0.536667	0.540333	0.312091	0.206195	0.197011	0.181918	0.104821	0.0189278	0	0	0	0	0	0.0814155	0.270349	0.393766	0.454997	0.4022	0.219322	0.0275461	0	0.104214	0.661136	1.19993	1.15639	0.722668	0.482517	0.586072	0.739246	0.783761	0.677764	0.512114	0.209629	0.108136	0.118747	0.156073	0.146278	0.343457	1.19717	2.43263	4.57387	5.83303	5.9204	5.63871	5.49767	4.43333	3.21102	1.94837	1.00172
	0.0361146	0.0857228	0.140819	0.309204	0.3799	0.212914	0.175148	0.375039	0.55115	0.632709	0.592258	0.396062	0.233623	0.295637	0.506144	0.776061	0.767197	0.533106	0.246473	0.106109	0.078341	0.196282	0.235066	0.245433	0.51075	1.38148	2.44203	3.19019	3.38894	3.19075	2.86965	2.79134	2.7066	2.4106	1.75948	0.963235	0.415862	0.334756	0.421218	0.511707	0.470033	0.436061	0.449561	0.378134	0.228882	0.184328	0.363256	0.527512	0.539115
	0	0	0	0.0524472	0.705892	1.7132	3.60127	5.57571	5.54889	2.9494	0.722434	0	0	0	0	0	0	0	0	0.125813	0.270324	0.396094	1.20295	2.38129	3.36566	3.38314	2.68946	1.88515	1.71652	1.66481	1.57546	1.09328	0.386823	0	0	0	0	0	0	0	0	0	0	0.150299	0.529133	0.97328	0.873458	0.548394	0.854216
	0.345181	0.86543	1.34914	1.64985	2.22521	3.21659	3.38988	2.98527	2.91949	2.75773	1.83382	1.08545	1.01336	0.898741	0.427851	0.203611	0.472972	0.884471	1.01013	0.672966	0.423715	0.569932	0.8117	0.753236	0.756233	1.27172	1.97166	2.38427	2.54899	2.60223	2.38862	2.36878	2.14916	1.31394	0.523023	0.367329	0.402961	0.337431	0.435791	0.540467	0.471416	0.386913	0.379801	0.292053	0.176451	0.386132	0.555364	0.905101	1.42296
	0.0259098	0.042718	0.0259098	0	0	0	0.0853598	0.328836	0.395486	0.221188	0.0545506	0.0330866	0.250074	0.577361	0.619455	0.507029	0.46449	0.293376	0.0677701	0	0	0	0	0	0	0.0945846	0.406306	0.714913	0.96663	1.03974	0.979062	0.981792	1.17353	1.16131	2.2179	4.18835	6.04916	6.15639	5.51139	4.35404	3.02244	1.59823	1.01664	0.655307	0.232471	0.0253026	0	0	0.0803695
	0.277598	0.61413	0.928586	0.978056	0.746163	0.546477	0.52322	0.301163	0.0234213	0	0.0381019	0.16895	0.292765	0.237506	0.079683	0.0617449	0.164122	0.270479	0.457114	0.710832	1.00156	1.63368	2.72462	3.67953	4.71723	4.59154	3.04152	1.34713	0.79426	0.533377	0.667059	0.725482	0.635787	0.773255	0.92136	0.682684	0.511056	0.530594	0.637006	0.77791	0.71961	0.656522	1.05002	1.59167	1.61377	1.25858	0.951028	0.963577	1.05117
	0	0	0	0	0	0.0839808	0.294838	0.542513	0.962946	1.02232	0.537298	0.419651	0.865996	0.770953	0.235753	0	0.151079	0.449356	0.535465	0.325474	0.113302	0.547126	1.7037	2.87945	2.77852	1.96506	1.13198	0.538622	0.496891	0.714537	0.518973	0.295165	0.426727	0.501509	0.533688	0.454062	0.222653	0.106954	0.102165	0.554923	1.4089	2.49283	2.93375	3.12034	3.61921	4.0194	3.10319	1.77604	0.983646
	0	0.348885	1.32826	1.9478	1.42601	0.801699	0.982123	1.60417	2.20227	2.17012	1.86394	2.08706	2.37171	2.04998	1.43567	0.736558	0.214171	0.0805914	0.329218	0.74197	0.741604	0.378483	0.237446	0.221869	0.315666	0.617118	0.69487	0.932603	1.14396	1.6599	2.2601	2.40033	1.81337	1.66001	1.54713	0.960414	0.530473	0.486583	0.454329	0.691336	1.03451	0.801483	0.234513	0.0485079	0	0	0	0	0
	1.58449	1.26667	0.927553	1.8712	2.15828	1.45378	0.872928	0.719878	0.35564	0.0591196	0.0983042	0.543313	1.30871	1.34055	0.58185	0	0.105246	0.393505	0.765373	0.776957	0.61156	0.732326	0.983067	0.930011	1.02071	1.02898	1.22357	1.29941	1.56608	1.9999	2.91994	3.69102	4.41946	3.88355	3.36523	3.32841	2.82668	1.69085	1.26958	0.887417	0.423999	0.524377	0.897442	0.803666	0.827137	0.963774	0.681179	0.0927095	0
	0.368267	0.64321	0.427687	0.0958944	0.532796	0.775585	0.434112	0	0	0	0	0.0721168	0.447727	0.614261	0.328827	0.365788	0.658457	1.1127	1.86998	3.32945	3.78064	2.80949	1.50486	1.21	1.61028	2.3956	3.12894	2.59505	1.32632	0.414943	0.237912	0.0782354	0	0	0	0	0	0	0	0	0	0	0	0	0	0	0.147704	0.52159	0.749423
	0	0	0	0	0	0	0	0	0	0	0.697283	1.5906	1.79218	1.04745	0.823487	1.35429	1.64212	0.919945	0.192201	0	0	0	0	0	0	0	0	0	0	0.104373	0.252866	0.237563	0.378147	1.67991	4.17983	4.35696	3.72605	3.91064	3.69483	1.63664	1.0279	0.901635	1.76169	2.81098	2.41482	0.681133	0	0	0
	0.589253	0.606957	0.43129	0.736892	0.885303	0.42061	0.20413	0.681336	1.0947	1.24013	1.03479	0.740224	0.748937	0.976247	0.956405	0.862729	1.34293	2.02677	2.64448	2.64959	2.78281	2.45326	1.5111	0.576167	0.431732	0.462035	0.575789	0.683216	0.406269	0.124503	0	0	0	0	0	0.26702	0.664399	0.975818	1.01025	0.964782	0.93106	0.86829	0.662882	0.510449	0.645356	0.97093	1.10154	0.856948	0.445101
	1.83387	2.083	1.43074	0.783198	0.296765	0	0	0	0	0	0	0	0	0	0	0	0	0	0	0	0.0886969	0.297031	0.625998	0.741606	0.522034	0.223302	0.134458	0.141527	0.20619	0.337386	0.629179	0.8781	0.88688	0.66791	0.486218	0.284846	0.29097	0.676317	1.66799	2.92811	5.05967	6.48896	5.73331	3.27044	1.46036	0.489565	0.173953	0.0352228	0
	0.621054	0.540997	0.275308	0.345773	0.353774	0.234509	0.25125	0.513094	0.631845	0.415707	0.226985	0.137884	0.083631	0.125722	0.226757	0.157833	0.0786776	0.157544	0.276897	0.255929	0.118875	0	0	0.0561762	0.619853	1.33214	1.52224	1.2852	1.02543	0.760159	0.516342	0.32649	0.133858	0.281617	0.550213	0.593545	0.821843	1.06978	0.936134	0.450971	0.31996	0.268446	0.237714	0.494983	1.50064	2.3825	3.07549	4.15735	5.01818
	0.682879	1.40355	1.42785	0.738685	0.224236	0.18811	0.348142	0.558043	0.86102	1.03733	0.815699	0.926239	0.915964	0.645207	0.4305	0.539994	0.368589	0.146541	0.193594	0.623899	0.980809	1.01485	1.11617	1.27313	1.16499	0.823192	0.882366	1.08291	0.937144	0.564579	0.643788	0.71743	0.554805	0.474114	0.656327	0.955342	1.17786	1.02671	0.521979	0.426507	0.736517	1.29767	1.7441	1.83117	1.73343	1.53054	1.11975	0.565324	0.402805
	0.313441	0.429044	0.531113	0.565015	0.47175	0.457662	0.375521	0.146103	0	0	0	0.0241115	0.104372	0.13065	0.133529	0.19088	0.289354	0.434095	0.646872	0.851471	0.903203	1.05323	1.00227	0.704379	0.344869	0.291332	0.347902	0.477128	0.427108	0.299592	0.329729	0.406644	0.425843	0.761062	1.42996	1.91059	2.38498	3.03031	3.96907	4.94185	5.00366	3.74103	2.3372	1.45347	0.897962	0.804285	0.986038	1.06513	0.878075
	0	0	0	0	0	0	0	0.437876	1.47673	1.68233	1.02306	0.44229	0.268262	0	0	0	0	0	0	0	0	0	0	0	0	0.674436	1.30756	0.996924	0.195599	0	0	0	0	0	0	0	0	0	0	0	0	0	0	0	0	0	0	0	0
	0.444646	1.21695	1.57699	1.03552	0.481386	0.907388	1.57786	1.21612	0.33404	0	0	0	0	0	0.288158	0.726264	1.40778	1.90454	2.42226	2.74678	3.39872	3.28514	2.28303	1.03626	0.707514	0.508653	0.220138	0	0	0	0	0	0	0	0	0	0	0	0	0	0	0	0	0.774626	2.10729	2.51132	1.4369	0.665516	0.896388
	0.357604	1.02351	1.5	1.34056	1.52786	1.92164	1.83121	1.21236	0.983153	0.691857	0.516407	0.498382	0.657885	0.905075	1.38054	2.03521	2.15495	1.79352	1.49568	1.4144	1.03866	0.816632	0.896769	0.946386	0.885928	0.668276	0.430222	0.251448	0.241792	0.3206	0.387011	0.445912	0.620274	0.925677	0.859282	0.427674	0.0742816	0.0381261	0.13704	0.221614	0.24593	0.178035	0.141602	0.45666	0.631373	0.614414	0.767529	1.38978	1.46407
	0	0	0	0	0.182915	0.352312	1.06806	1.37217	0.801492	0	0	0	0	0	0	0	0	0	0	0	0	0.0756641	0.385153	1.02007	1.26564	1.68388	1.98576	1.8767	1.12427	0.675325	0.248027	0.0930506	0	0	0	0	0	0	0	0	0	0	0	0	0	0	0	0	0
	1.35146	1.47039	0.89518	0.664214	0.838275	0.864137	0.761106	0.59944	0.449788	0.373626	0.430865	0.361857	0.146456	0	0	0	0	0	0	0	0	0	0.0584913	0.259626	0.470588	0.555362	0.520732	0.923033	1.43275	1.77235	2.38236	3.16795	3.17839	2.75695	2.69707	2.60234	2.22116	1.48632	1.14347	1.29715	1.36087	0.946396	0.514872	0.311306	0.263849	0.216493	0.0541751	0	0
	0.604576	0.0482459	0.390832	2.24462	3.96416	5.39294	6.81844	8.6277	8.97331	8.72135	7.80465	7.06764	5.49673	3.57553	2.41645	2.03288	1.28836	0.535871	0.162476	0	0	0	0	0	0	0	0	0	0	0	0	0	0	0	0	0	0.0417975	0.136784	0.178547	0.188861	0.178572	0.183683	0.306609	0.353197	0.416783	0.588086	0.550942	0.443625	0.622692
	0	0	0	0	0	0.0187787	0.0309609	0.0348342	0.0264711	0.0232826	0.0119154	0.00722708	0	0.00865501	0.0205005	0.0978789	0.139793	0.25382	0.685224	1.02855	0.855216	0.611431	0.588891	0.455522	0.331282	0.308926	0.375983	0.411674	0.458383	0.611296	0.808218	0.774178	0.748446	0.965186	1.16971	1.39013	1.84751	2.5764	3.00432	3.10827	3.09165	2.9929	2.65566	2.36538	1.93447	1.45585	1.12609	0.8745	0.580447
	0	0	0	0	0	0	0	0.0275074	0.086957	0.137373	0.145468	0.241504	0.700681	1.56193	2.19495	2.41145	2.32426	2.19109	2.36305	3.00943	3.30779	3.38608	3.43052	3.59757	3.4035	2.8564	2.36025	2.47015	2.10487	1.61065	1.45694	1.16698	0.611951	0.510084	0.582244	0.504662	0.528205	0.619392	0.66481	0.80138	1.19551	1.92942	2.81266	2.82549	2.37264	2.0979	1.64617	0.953952	0.817119
	3.9426	3.9673	3.94425	2.67918	2.18059	1.54408	1.07262	1.2119	1.27159	1.36738	1.59713	2.06403	1.99403	1.70767	1.63565	1.6265	1.35736	0.967637	0.771416	0.818812	0.926208	0.556686	0.265042	0.148727	0.107059	0.016169	0.105706	0.313623	0.379625	0.212184	0.090783	0.164098	0.190474	0.225877	0.360924	0.459825	0.442819	0.334933	0.359509	0.447277	0.409131	0.165109	0.0734881	0.0425888	0.0258314	0	0	0	0.0247919
	0.252213	0.269644	0.257376	0.153065	0.103674	0.0413859	0.0130459	0.0183869	0.0181721	0.00673571	0	0	0	0	0	0	0.0185629	0.0572072	0.0624225	0.0348864	0.0757072	0.16682	0.575833	1.21499	1.57869	1.42745	1.18708	1.01713	1.01588	0.938411	0.678875	0.478832	0.360176	0.209619	0.159994	0.175811	0.121234	0.0971598	0.198493	0.261424	0.348313	0.68062	1.2559	2.3074	3.84862	5.29664	5.94928	5.67138	4.86124
	-0.00721149	0.00955117	0.022226	0.0290736	0.0517131	0.129001	0.185081	0.134985	0.0396504	0	0	0	0	0.0168679	0.0726752	0.205036	0.427922	0.645228	0.926802	1.26986	1.40647	1.16665	0.748428	0.379295	0.18249	0.117329	0.0843057	0.13778	0.272071	0.379014	0.49045	0.721314	1.01188	1.40175	1.96165	2.52951	2.90808	2.90342	2.65118	2.30487	1.81463	1.14143	0.733933	0.57126	0.381249	0.179781	0.110765	0.100787	0.092818
	0.108357	0.0951811	0.105347	0.232499	0.323329	0.204502	0.0563752	0.0700975	0.141354	0.179497	0.218595	0.22032	0.139177	0.0224175	0	0	0	0	0.0276154	0.0575091	0.072384	0.0805133	0.138335	0.222874	0.422824	0.555109	0.535767	0.42657	0.340096	0.258182	0.245769	0.18601	0.0809018	0.0494445	0.135574	0.2539	0.270836	0.299568	0.567622	0.666625	0.535606	0.639083	0.856471	1.27829	2.21749	3.19718	4.09564	4.42392	3.89551
	-0.0112917	0.065876	0.132811	0.138963	0.190854	0.283081	0.351109	0.315744	0.287386	0.225362	0.203217	0.259625	0.247903	0.174452	0.161515	0.183376	0.145151	0.101989	0.0480259	0.0107528	0.00762049	0.00462206	0	0	0.0124458	0.035598	0.0516484	0.0811454	0.136193	0.214026	0.388137	0.639309	0.773551	0.781778	0.972061	1.17193	1.28488	1.22711	1.15178	1.02099	0.848354	0.570939	0.383641	0.28032	0.168675	0.0993793	0.0578136	0.0330376	0.00741687
	-0.038409	0.0086388	0.0734835	0.154361	0.154152	0.127952	0.149515	0.149969	0.106315	0.125112	0.17345	0.156123	0.150511	0.276971	0.419408	0.521804	0.484964	0.448013	0.509724	0.553905	0.410104	0.333352	0.298873	0.209373	0.160341	0.163284	0.294778	0.641135	0.96091	1.44016	2.09526	2.39978	2.45083	2.83387	3.22011	3.40913	3.38604	3.31101	3.00087	2.49218	1.92104	1.49935	1.03623	0.699301	0.448906	0.299183	0.313979	0.311762	0.202909
	-0.225006	0.815501	1.07727	0.6879	0.46571	1.01584	1.70325	1.69435	1.35965	1.09659	0.869318	0.622723	0.558798	0.434134	0.302211	0.441232	0.608153	0.398714	0.0850324	0	0	0	0	0	0.425523	1.17575	1.69608	2.15344	2.88346	3.2147	2.41391	1.30651	0.555336	0.377507	0.358442	0.31869	0.157215	0.0989759	0.0600319	0	0	0	0	0	0	0	0	0	0
	0	0	0	0	0	0	0.0872186	0.419648	0.623337	0.409924	0.20969	0.625125	0.810084	0.493672	0.132212	0.0801909	0	0	0	0	0	0	0	0	0	0	0	0	0	0	0	0	0	0	0	0	0	0	0	0	0	0	0	0	0	0	0	0	0
	0.0521562	0.179379	0.289073	0.37935	0.374044	0.239839	0.0796297	0.0202413	0	0	0	0	0	0	0	0	0	0	0	0	0	0	0	0	0.103573	0.26234	0.33237	0.346747	0.287002	0.213306	0.189713	0.203672	0.178208	0.180013	0.144576	0.268667	0.40165	0.584488	0.891472	1.04539	1.05703	1.61794	2.0222	2.09128	2.41591	2.84537	3.03623	2.55358	1.69239
	0	0	0	0	0	0	0	0	0	0	0	0.0217902	0.17551	0.562256	1.08121	1.67021	2.07251	1.79768	1.60996	2.41726	3.28531	3.22836	3.40276	3.7387	3.10693	1.89801	1.12174	0.812651	0.762642	0.712301	0.418153	0.187537	0.0832848	0.0288143	0.0261069	0.096286	0.261494	0.296602	0.298628	0.840839	2.28232	4.02862	4.22419	3.42446	3.23726	3.15286	2.09593	1.12717	0.687007
	0	0	0	0	0	0	0	0.500652	0.825436	0.500652	0	0	0	0.0405892	0.284103	0.398663	0.703849	1.30165	1.30982	0.886497	1.22278	1.80577	1.5381	0.79046	0.634942	1.39366	2.40443	2.08058	1.89498	2.46106	2.61627	1.48197	0.617209	0.23586	0.17957	0.161584	0.0505372	0	0	0	0	0.378146	0.623457	0.880744	1.45606	2.07661	1.89209	2.28728	2.8547
	0	0	0	0	0	0	0	0	0	0	0	0	0	0	0	0	0	0.0315918	0.192527	0.355655	0.415629	0.395517	0.45492	0.435058	0.359548	0.322064	0.353826	0.37073	0.425947	0.553735	0.606434	0.607637	0.612356	0.536251	0.481839	0.6402	0.895304	1.28393	1.72302	1.97129	2.12468	2.26717	2.28295	2.29432	2.04476	1.62624	1.41822	1.2556	1.03731
	0.038783	0.293038	0.348726	0.249443	0.160758	0.14353	0.13291	0.0934631	0.0395003	0.0527838	0.102639	0.131029	0.119447	0.119204	0.131119	0.133992	0.179767	0.247979	0.252648	0.269244	0.424724	0.449072	0.354126	0.302717	0.26256	0.171937	0.138445	0.123725	0.0753914	0.0422477	0.0731685	0.313342	0.499644	0.645574	0.831099	0.971756	0.990544	1.19304	1.56597	1.91185	1.98954	1.67296	1.17317	0.84709	0.67089	0.520988	0.376844	0.282163	0.165435
	0.0313586	0.858867	1.09528	0.799739	0.493552	0.415262	0.586847	0.411271	0.196271	0.108646	0.251346	0.486844	0.811536	0.880154	0.886651	0.956675	0.904754	0.992806	1.19847	1.09866	0.623455	0.319358	0.192898	0.288526	0.628465	1.45147	2.54586	3.20232	4.14505	5.88408	6.32838	5.30193	6.44218	8.30652	6.97436	4.03091	3.19736	3.27273	2.67309	1.64919	0.893042	0.458683	0.29099	0.235929	1.29085	2.79379	3.62887	4.10307	4.43374
	-0.00651004	0.159025	0.236097	0.191866	0.126983	0.128483	0.133043	0.0719971	0.0149413	0	0	0	0	0	0	0	0	0	0	0	0.0577829	0.227009	0.367612	0.352869	0.235695	0.118326	0.0672207	0.164183	0.207204	0.15945	0.116734	0.119626	0.0859456	0.181	0.307113	0.390996	0.477101	0.452334	0.404245	0.531981	0.759068	1.2241	1.72342	2.88521	5.61227	8.84072	10.9347	11.2341	9.96706
	0	0	0	0	0	0	0	0	0	0	0.0290842	0.151084	0.19912	0.165899	0.103486	0.0841122	0.0833815	0.333176	0.477886	0.676425	1.19926	1.69127	2.27833	3.26896	3.74436	3.46308	2.92632	2.3472	1.59636	0.957677	0.477333	0.587314	0.728195	0.499359	0.122408	0	0.172988	0.532767	1.00151	1.52622	2.07077	3.00816	3.30902	3.1643	2.63034	2.10109	1.15546	0.6691	0.314642
	0.154338	0.179022	0.162711	0.0519377	0	0	0	0	0	0	0.0426929	0.125725	0.159507	0.195795	0.351601	0.48166	0.728715	1.46107	1.7801	1.63416	1.58355	1.55551	1.08669	0.723738	0.549275	0.597898	0.713737	1.05987	1.78556	2.35868	1.80644	1.17918	1.13544	1.74176	2.45216	2.5961	2.25696	2.15542	2.07188	1.55664	1.05532	0.609583	0.30089	0.170156	0.194027	0.306536	0.332745	0.27798	0.197055
	-0.0168566	0.0617944	0.101882	0.0825998	0.0755902	0.182587	0.267119	0.262197	0.245913	0.490832	0.603272	0.536492	0.680952	1.07975	1.26126	1.08436	0.993052	1.24967	1.78614	2.16495	1.9532	1.52553	1.3014	1.0898	0.614515	0.35102	0.224784	0.140267	0.159443	0.178253	0.259861	0.357043	0.417929	0.433079	0.888847	1.71688	2.2372	2.01435	1.59361	1.2487	0.938972	0.644222	0.630517	0.867477	0.981816	0.916395	0.812041	0.589739	0.203049
	0	0	0	0	0	0	0.0105271	0.058698	0.0786883	0.0785418	0.0613324	0.0547557	0.0555014	0.0613407	0.102929	0.226065	0.32308	0.36388	0.452363	0.539269	0.426088	0.184709	0.021058	0	0	0.0885252	0.186969	0.321314	0.521236	0.760906	0.95256	1.13564	1.28308	1.46047	1.68353	2.10901	2.69223	2.82679	2.6923	2.47969	2.02162	1.25482	0.769889	0.550408	0.483619	0.412225	0.267783	0.221023	0.233974
	0.863751	0.729098	0.53822	0.296985	0.443537	0.407955	0.354856	0.491778	0.561603	0.431442	0.298111	0.497609	0.6887	0.485425	0.383467	0.726597	0.71621	0.264353	0	0.268157	0.442116	0.309407	0.107995	0.177575	0.156056	0.140426	0.233557	0.264746	0.254561	0.22498	0.228056	0.174695	0.130632	0.0236753	0	0	0	0	0	0.158993	0.712912	1.30331	1.54995	1.38432	0.868678	0.480145	0.427347	0.375168	0.22272
	0	0	0	0	0	0	0	0	0	0.355671	0.700116	0.543154	0.304914	0.967624	2.27296	3.49185	3.89613	4.04428	3.94616	3.81126	5.07523	8.1117	10.1437	9.40825	7.61538	6.17802	4.73224	3.04191	1.91702	1.3185	1.0382	0.955837	0.789667	0.412426	0.114207	0	0	0	0	0	0.106534	0.420655	0.510488	0.332021	0.143455	0.20051	0.18713	0.295086	0.335782
	0	0	0	0	0	0	0	0	0	0	0	0	0	0.0139599	0.023016	0.0303835	0.0488134	0.0750454	0.100383	0.249253	0.429526	0.591488	0.792971	0.99354	0.82613	0.577011	0.523431	0.432353	0.266816	0.193112	0.200891	0.175311	0.145111	0.0372097	0.18547	0.517316	0.687044	0.852135	1.71104	3.21191	4.72604	5.62755	5.62421	5.16032	4.26353	3.59541	3.1136	2.34977	1.33572
	1.2169	1.29589	1.2545	1.11359	1.47087	1.3397	0.555837	0.378742	0.570702	0.59804	0.476481	0.595943	0.977514	1.15702	0.909577	0.467799	0.129339	0	0	0	0	0	0	0	0	0	0	0	0	0	0	0	0	0	0	0	0	0	0	0	0.229949	0.432179	0.529196	0.552914	0.618319	1.03442	2.74508	4.07595	5.01533
	0	0	0	0	0	0	0	0	0	0	0	0	0	0	0	0	0	0	0	0	0	0.0275012	0.0453418	0.194124	0.399047	0.429765	0.366086	0.712287	0.846822	0.775317	0.719308	1.02787	1.42624	1.86406	1.98148	2.35887	3.05733	4.25335	5.30601	5.24396	4.37019	3.51105	2.38764	1.38568	0.924735	0.729411	0.719689	0.737576	0.534378
	0.964695	0.972094	0.965235	0.623539	0.393369	0.0586655	0	0	0	0	0.051495	0.211464	0.399706	0.630943	0.855783	0.961098	1.15016	1.83984	2.09709	1.57987	0.888283	0.822178	0.85247	0.765002	0.482072	0.458385	0.9507	1.33974	0.943198	0.233179	0	0.0973643	0.160527	0.461779	0.725772	0.570428	0.124953	0	0	0.159768	0.478542	0.514456	0.509551	1.06397	1.24828	0.664292	0.141371	0.085746	0
	0.312175	0.338617	0.255516	0.0901221	0.148869	0.173245	0.117381	0.0623009	0.0377874	0	0	0	0.27202	0.891645	1.6073	1.93677	1.42361	0.768175	0.653806	0.898753	0.975457	1.24037	1.25468	1.59189	1.85494	1.50877	0.68113	0.310874	0.0920347	0	0	0	0	0	0	0	0.133031	0.529655	0.788126	1.06487	1.46682	1.80223	1.46953	0.77196	0.314136	0.522045	1.00273	1.27378	0.958944
	0.236779	0.633959	0.775601	0.647832	0.513317	0.390065	0.305865	0.27164	0.307261	1.0514	2.49325	2.95462	2.77748	2.90241	2.54983	1.57045	0.925423	0.999642	1.45503	1.75203	1.86903	1.98102	1.48811	0.975765	0.960394	0.626048	0.202043	0.18931	0.1828	0.125953	0.445358	0.856894	0.988915	0.977518	0.90476	0.644887	0.431774	0.357324	0.217701	0.0729373	0	0	0	0.1437	0.712126	1.05552	0.6868	0.333587	0.466607
	-0.319669	0.688726	2.04341	3.71182	5.9749	7.7449	8.03361	7.41266	7.51737	6.995	5.56687	3.89968	2.61698	1.92238	1.88663	2.25192	2.83555	3.32871	3.01178	2.06247	0.931609	0.32927	0	0	0	0	0.0334628	0.0551709	0.388843	0.585923	0.706713	0.856856	0.905495	0.723314	0.652913	0.666317	0.563406	0.628302	0.589446	0.403626	0.0916674	0	0	0	0	0	0	0	0.0424689
	-0.0790438	0.0835413	0.137736	0.0835413	0	0	0	0	0	0	0.159857	0.779265	1.92878	2.82589	3.87087	4.78432	4.37174	2.41108	1.77988	2.82692	5.31572	7.87969	8.58451	7.11505	5.92364	4.73212	3.19554	2.166	1.75204	1.45897	1.23036	0.711755	0.265104	0.164817	0.247924	0.349401	0.321833	0.279828	0.565171	0.632198	0.404824	0.330474	0.326406	0.120864	0	0	0	0	0.156407
	0	0	0	0	0	0	0	0	0	0	0	0	0	0.0873152	0.303078	0.667823	1.09716	1.42747	1.78745	2.85209	4.21816	5.74577	7.16535	7.4058	5.66182	3.84885	2.96916	2.37478	1.77175	1.1809	0.70179	0.576947	0.597089	0.552714	0.529742	0.351928	0.0819373	0.20304	0.304859	0.279825	0.301558	0.779148	1.16045	1.85057	2.07967	2.24012	1.9433	1.92775	1.5257
	0	0	0	0	0	0	0	0	0	0	0	0	0	0	0	0	0	0	0	0.45584	1.15693	1.38348	0.92555	0.608038	0.415736	0.453483	0.487112	0.464323	0.45953	0.476341	0.522757	0.737187	0.965053	0.728501	0.924858	1.65025	2.53308	2.49788	2.21556	2.18095	2.15011	1.2742	1.0111	1.36129	1.15106	0.423258	0.246604	0.21579	0.0635368
	-0.229567	5.18619	5.95987	3.51094	1.50015	1.08494	0.853735	0.745501	0.951028	1.25987	1.27621	0.987405	0.77013	0.841342	1.11346	1.44657	1.61565	1.64373	1.39925	1.08213	0.901631	0.775102	0.323336	0.132371	0.552428	0.867933	0.638513	0.457984	0.450759	0.273399	0.455896	1.35233	1.51406	0.915293	0.674031	0.860142	0.913442	0.841877	0.533239	0.309543	0.273897	0.212695	0.076777	0.677256	1.15427	1.27729	1.21886	1.03406	0.63193
	-0.00867489	0.103486	0.560046	1.29568	1.65939	1.27976	0.687059	0.385277	0.233705	0.0763932	0	0	0	0	0.580832	1.10517	0.824078	0.147536	0	0	0.221562	0.981986	1.35207	1.20374	1.07799	0.976345	0.425997	0.0730453	0	0	0	0	0	0	0	0	0	0	0	0.315987	1.99277	4.04728	5.53414	5.71381	5.80862	5.22494	4.99885	4.11695	3.26263
	-0.0281659	0.0335536	0.0820252	0.0921446	0.177551	0.372444	0.480659	0.443716	0.710095	0.948094	0.765587	0.395321	0.355825	0.412989	0.426828	0.338127	0.209646	0.228641	0.647267	1.01823	0.973056	0.845252	0.783225	0.574137	0.400897	0.290238	0.157548	0.12597	0.13039	0.314887	0.748801	0.841074	0.690783	0.590788	0.770873	1.07374	1.36756	1.53485	1.65697	1.67205	1.78101	1.89203	1.7613	1.38897	0.809607	0.367493	0.33458	0.316477	0.260162
	-0.112391	0.225267	0.476723	0.584766	0.489921	0.283591	0.087322	0	0	0	0	0	0	0	0	0	0	0.379151	1.11406	1.36135	1.05305	1.10017	1.84464	2.21459	1.79183	1.33361	1.29706	0.991376	0.695653	0.610759	0.400161	0.0646887	0	0	0	0	0	0.196663	0.763265	1.01595	0.966395	1.21123	1.89628	2.27991	2.80178	3.0686	2.62765	1.66863	1.17634
	0	0	0	0	0	0	0	0.0572425	0.194333	0.456656	0.890846	1.43999	1.293	1.01066	1.32373	1.95786	2.06841	1.87326	1.86369	2.13096	2.09659	1.43753	0.907341	0.684974	0.517211	0.292117	0.202599	0.169288	0.0910522	0.0163735	0	0	0.027285	0.171011	0.445356	1.09781	2.19547	3.04665	2.9451	2.03155	1.14128	0.797996	0.761284	0.485077	0.245611	0.223728	0.193499	0.0755662	0.0331474
	0	0	0	0	0.0489118	0.152338	0.452504	1.05816	1.51283	1.43522	1.23083	1.07311	0.974488	0.787776	0.576687	0.455123	0.646104	1.22777	1.70372	2.09589	2.27706	2.09652	1.53954	1.16496	0.663776	0.275485	0.221117	0.183477	0.0473644	0	0	0	0	0	0	0	0.0320247	0.177607	0.476597	0.651516	0.545373	0.276932	0.0873026	0	0	0	0	0	0.115866
	0	0.0202212	0.0790441	0.139942	0.130259	0.121067	0.200672	0.212566	0.141258	0.293358	0.492692	0.649289	1.40164	2.31125	2.80729	3.01121	3.07159	3.15266	3.11322	3.23363	3.70315	4.23255	3.9961	3.71965	3.3927	3.34444	2.9227	2.28342	1.92213	1.77878	1.39713	1.39109	1.19371	0.702645	0.461892	0.69029	0.825333	0.799271	0.591489	0.67558	1.00318	1.14226	1.4165	2.25444	2.51475	1.85941	1.51778	1.36366	0.90269
	0	0	0	0	0	0	0	0	0	0	0	0	0	0	0	0	0	0	0.0229064	0.140002	0.245031	0.27952	0.23478	0.155533	0.0866172	0.132043	0.156816	0.257593	0.522498	0.843986	1.1204	1.48095	1.6611	1.74207	2.12175	3.04943	3.59211	3.80733	4.37453	4.77893	3.97837	2.98024	2.37332	1.62511	0.918515	0.696896	0.5479	0.296201	0.159334
	0.065994	0.150606	0.17257	0.194149	0.266016	0.239988	0.25405	0.255783	0.143869	0	0	0	0	0	0.0391074	0.126103	0.267191	0.687257	1.38446	1.59566	1.28415	0.963241	0.643715	0.275321	0.208448	0.2647	0.263952	0.298098	0.295853	0.321498	0.489247	0.585934	0.474055	0.456528	0.649592	0.955283	1.27849	1.62622	1.91711	2.22068	2.20139	2.04533	1.78301	1.3511	0.936645	0.795344	0.701596	0.574897	0.475572
	0.455471	1.05147	1.04971	0.500669	0.225258	0.223083	0.237284	0.183832	0.111357	0.0714262	0.407737	0.904621	1.19277	1.35209	1.53109	1.48902	1.14425	0.602221	0.137366	0.0299283	0.147437	0.28631	0.317794	0.199585	0.0636444	0	0	0	0	0	0	0	0	0.0838866	0.270375	0.301632	0.178794	0.0770359	0.162437	0.289342	0.524761	1.03215	1.58468	1.54487	1.09449	0.696736	0.467439	0.34329	0.335507
	1.35199	4.36953	6.95448	7.74453	7.78566	7.24891	6.49278	6.31027	6.21069	5.60331	4.59763	3.42358	1.89652	1.03444	1.05312	1.19724	0.763721	0.384247	0.253559	0.161818	0.100049	0.0502589	0.0494977	0.237803	0.655984	0.974927	0.935507	0.887594	0.764404	0.493258	0.233363	0.221434	0.198613	0.150056	0.107982	0.0791323	0.116003	0.225952	0.277769	0.178436	0.0919726	0.0795125	0.0812865	0.0704215	0.152306	0.184613	0.238276	0.349841	0.319433
	0.165031	0.666278	1.64701	2.93879	5.32988	6.85327	7.00325	6.94533	7.07527	6.26179	5.39329	4.53302	3.0307	2.11309	2.10206	2.58173	2.82505	2.89724	2.39544	1.79006	1.43911	1.06626	0.776609	0.70289	0.956019	1.29984	1.35679	0.953862	0.740458	0.824679	0.748375	0.544223	0.443816	0.554104	0.550494	0.463829	0.507704	0.710969	0.761639	0.713111	0.571277	0.437629	0.365675	0.290328	0.104863	0.0193222	0	0	0
	0	0	0	0	0	0	0	0.0182982	0.0766	0.0998755	0.108774	0.157448	0.212994	0.279424	0.437951	0.4856	0.484838	0.559157	0.529853	0.360582	0.298307	0.291958	0.209314	0.173206	0.192012	0.273512	0.439382	0.651606	0.983703	1.56892	2.39587	3.20764	3.20899	2.76612	2.85132	3.50224	3.69892	3.43623	3.13644	2.81507	2.28668	1.77449	1.39194	0.878136	0.618054	0.624689	0.53555	0.319573	0.223134
	0	0	0	0	0	0	0	0	0	0	0	0	0	0	0	0	0	0	0	0	0	0	0	0	0	0	0	0.0626488	0.289278	0.36929	0.337198	0.249305	0.151211	0	0	0	0	0.231555	0.882104	1.16139	1.48864	2.15862	2.10007	1.37281	1.16671	1.23818	0.935567	0.827882	0.984393
	0.126065	0.306939	0.4325	0.387897	0.308395	0.23053	0.158679	0.0489029	0	0	0	0.0253089	0.175484	0.259846	0.261916	0.213287	0.148028	0.063811	0.0728984	0.127968	0.218528	0.418306	0.684533	1.10739	1.44377	1.453	1.2586	1.33219	1.23551	0.854053	0.536499	0.377182	0.210106	0.158452	0.168778	0.21354	0.313176	0.364675	0.345207	0.336226	0.495138	0.868162	1.60608	2.56559	3.59507	4.80963	5.26429	4.95451	4.44164
	0	0	0	0.0384288	0.261826	0.365646	0.512673	0.80326	0.784459	0.371238	0.141815	0.0860153	0	0	0.448698	1.38502	1.51252	0.645238	0	0	0	0	0	0	0	0	0	0	0	0	0	0	0	0	0	0	0	0	0	0	0.0847486	0.139727	0.139807	0.191056	0.515004	1.24918	2.22578	2.79697	2.59609
	0.082232	0.177684	0.263785	0.268581	0.180721	0.0416018	0	0	0.0716181	0.251866	0.360089	0.472784	0.608112	1.10117	2.212	3.71081	3.83871	3.08359	2.81937	3.4976	4.86603	7.26126	9.47377	11.4501	12.1805	9.06123	4.74852	2.48808	1.69866	1.08473	1.33252	1.13627	0.825306	0.897936	1.07584	0.846281	0.53859	0.356196	0.190633	0.0245526	0	0.189489	0.601724	0.666479	0.492711	0.3834	0.466453	0.351138	0.283662
	0	0	0	0	0	0	0.00339147	0.0139263	0.0357106	0.0599501	0.0771868	0.0771101	0.0618001	0.0509849	0.0673011	0.0989504	0.264311	0.457619	0.58348	0.555425	0.513353	0.415873	0.289902	0.155981	0.0984068	0.0969543	0.133049	0.188014	0.225089	0.318955	0.536204	0.880762	1.04822	1.12555	1.54835	1.94295	2.14344	2.52452	2.86681	2.48168	1.95026	1.62486	1.27047	0.854144	0.610231	0.438799	0.292729	0.251974	0.225375
	0	0.0159064	0.0262251	0.0159064	0	0	0	0	0	0	0	0	0	0.0061588	0.0298601	0.0835501	0.29061	0.575669	0.776993	0.756629	0.736363	0.594623	0.51383	0.544311	0.526209	0.371965	0.345961	0.378263	0.349548	0.348277	0.419117	0.565531	0.59122	0.627432	1.06208	2.02211	2.38573	2.34611	2.53553	2.99064	2.99863	2.92787	2.7577	2.39676	1.98337	1.78987	1.42137	0.737837	0.270413
	0.0911049	0.251818	0.354757	0.260092	0.126707	0.0869571	0.283376	0.75759	1.03944	1.48332	2.08669	2.20096	1.27942	0.607816	0.700373	1.38311	1.86639	1.76531	1.34157	0.947559	0.722917	0.606952	0.789316	0.944737	1.17485	1.62112	2.62764	3.69206	4.86246	5.59823	5.85492	5.74051	5.28917	5.15532	5.91447	6.16164	5.22795	4.42517	3.74415	2.84316	2.30378	1.81227	1.16945	0.719352	0.536032	0.233068	0.106883	0.0957418	0.130484
	4.64299	5.53101	4.95308	4.54693	3.43524	2.58162	2.26359	2.27526	2.25207	1.87384	1.19439	0.939465	0.9263	0.842269	0.58945	0.315052	0.164584	0.278733	0.38236	0.279041	0.112488	0.0437161	0.0640074	0.204089	0.250895	0.351651	0.459238	0.504745	0.347958	0.243333	0.119737	0.10869	0.106526	0.064611	0	0	0	0	0	0	0.0474454	0.24279	0.378652	0.504625	0.587446	0.863303	1.07047	1.18728	1.27219
	0.761573	0.85923	0.843248	0.862114	0.849051	0.765006	0.48379	0.415676	0.62941	0.627228	0.420545	0.400351	0.434667	0.671105	0.969304	1.13832	1.58023	2.37604	3.24784	2.94786	3.12424	3.75893	3.96522	3.14032	2.87197	2.11295	1.30676	0.963147	0.798924	0.316914	0.0504671	0.0777968	0.154247	0.230346	0.250153	0.41263	0.509792	0.725508	0.88672	1.25618	2.40215	3.69935	4.10847	3.46391	2.50996	1.69645	1.3848	1.14304	0.832112
	0	0	0	0	0	0.0366655	0.10486	0.149755	0.126678	0.0671276	0.058241	0.0949416	0.0848637	0.0603269	0.0754615	0.0657314	0.0191536	0.0186399	0.0868814	0.153146	0.282868	0.39915	0.455229	0.409524	0.324165	0.229622	0.335514	0.615229	0.836698	0.832858	0.772968	0.807935	0.769363	0.636889	0.717439	1.14819	1.55959	1.82755	2.05287	2.15449	2.20676	2.40593	2.43741	2.14894	2.06324	2.10516	1.78233	1.23884	0.772694
	0.0967923	0.180667	0.193041	0.234437	0.381679	0.335496	0.13557	0	0.0368417	0.117911	0.146666	0.0828363	0.0277866	0.0829143	0.153771	0.125526	0.097378	0.195067	0.31688	0.257508	0.465914	0.827444	0.954135	0.678364	0.403465	0.278684	0.298453	0.359542	0.467975	0.684711	1.06311	1.52977	1.53624	1.29709	1.91712	3.48904	4.79419	5.80896	7.0197	7.48243	6.84901	6.2698	5.46764	3.53409	2.05344	1.99493	1.79627	1.07427	0.632707
	0	0.0581378	0.199086	0.482508	0.735539	0.774403	0.56741	0.294136	0.0761193	0	0	0	0.137628	0.288401	0.529268	0.623218	0.51365	0.45729	0.62246	0.867745	1.1991	1.22054	1.07682	1.02325	0.899693	0.752402	1.03324	1.37157	1.49075	1.55946	1.54594	2.0734	3.26477	3.19549	1.44466	0.278413	0.457628	0.636072	0.619548	0.540569	0.345233	0.107542	0.201593	0.33237	0.408621	0.387724	0.508927	0.540972	0.666073
	0.046543	0.0944748	0.163771	0.2195	0.273193	0.307222	0.345303	0.364857	0.467723	0.622059	0.615586	0.44089	0.302271	0.230406	0.246564	0.232355	0.169124	0.18596	0.369787	0.426561	0.416023	0.32502	0.185245	0.0556621	0.0260314	0.114522	0.317493	0.418951	0.408342	0.402081	0.588077	0.912851	0.991912	1.04679	1.51675	1.97299	2.06664	2.52816	3.22338	4.18543	5.38784	6.3245	6.06222	4.26835	2.3701	1.60879	1.31621	0.754735	0.59647
	0.0310643	0.285358	0.551858	0.72148	0.708703	0.622524	0.382161	0.177994	0.0279779	0	0	0	0.0187708	0.0570113	0.0994789	0.192017	0.282051	0.492682	0.878194	1.94753	4.00918	6.73634	7.09887	6.39827	6.27167	5.60796	3.64212	2.69136	1.92125	0.904409	0.450531	0.285479	0.108751	0.152047	0.251998	0.398861	0.449997	0.448591	0.422226	0.356177	0.378227	0.694023	1.30938	1.95677	2.4345	2.06883	1.99451	2.32544	1.95805
	0	0	0	0	0.0239762	0.116203	0.279902	0.335878	0.204816	0.0456723	0	0	0	0	0	0	0	0.133697	0.356991	0.35885	0.276227	0.327341	0.434345	0.442307	0.385789	0.385612	0.54058	0.62176	0.644039	0.792389	1.09594	1.47633	1.71481	1.77595	1.94381	2.42719	2.58363	2.26399	2.04104	1.83355	1.35279	0.980743	0.832459	0.498462	0.251162	0.189066	0.154319	0.0648398	0
	0.109889	0.247479	0.219204	0.066303	0	0	0	0	0	0	0	0	0	0	0	0.167048	0.291065	0.192849	0.0156487	0.142034	0.556835	1.24229	2.01538	3.0654	3.36894	3.01501	2.1354	1.40226	0.781164	0.685998	0.48125	0.273779	0.180694	0.28348	0.36575	0.263189	0.119099	0.0356551	0.0914345	0.317106	0.872928	1.51724	2.21908	2.69396	2.93675	2.8701	2.55179	1.79611	1.02809
	0.197872	0.544567	0.720267	0.757892	1.01781	1.05287	0.844066	0.64121	0.659236	0.692437	0.618422	0.44727	0.575318	0.912424	0.9481	1.01108	1.16496	1.17778	1.03489	1.03529	1.14329	1.27013	1.07027	0.931472	1.07806	1.38053	1.30629	1.08917	0.941026	1.10455	1.23297	1.09533	0.725565	0.431509	0.376571	0.601131	0.635406	0.403537	0.279567	0.356042	0.406462	0.665055	0.868142	0.940137	1.0668	1.18245	1.37608	1.55237	1.26352
	0	0	0	0	0	0	0	0	0	0	0	0	0	0.1495	0.309451	0.371134	0.582387	0.653933	0.52816	0.334674	0.20299	0	0.224269	0.780938	1.10611	1.08733	1.04754	1.58166	2.06876	2.75079	3.44254	3.30458	2.55244	2.20689	2.02368	1.45868	1.2897	1.28646	1.45305	1.16506	0.624565	0.156585	0.0669031	0	0	0	0	0	0
	0	0	0	0.0320608	0.107687	0.240488	0.34877	0.281817	0.0993406	0	0	0	0.0458155	0.250452	0.36167	0.321608	0.364023	0.549486	0.916268	1.40009	1.58543	1.32747	1.0308	0.799474	0.529055	0.367057	0.266952	0.138966	0	0	0	0	0.050099	0.326254	0.482612	0.888629	1.11508	1.74472	2.80592	3.68141	4.11395	4.57972	4.06936	2.42687	1.1794	1.17269	1.5684	1.54547	1.05187
	0.0512492	0.181994	0.320095	0.380978	0.337791	0.261252	0.281543	0.276433	0.162694	0.140994	0.284028	0.333452	0.235703	0.169478	0.164668	0.127436	0.106918	0.223177	0.389546	0.437154	0.351489	0.348324	0.330168	0.301953	0.270213	0.209961	0.138099	0.269034	0.296556	0.246741	0.417004	0.593254	0.548655	0.660858	0.981441	1.19085	1.34697	1.42727	1.35436	1.30099	1.3542	1.4967	1.48894	1.32489	0.975928	0.611896	0.246824	0.155894	0.193794
	0.208528	0.383065	0.273256	0.0392596	0.239767	0.395309	0.33305	0.285785	0.440555	0.575276	0.528445	0.263114	0.116417	0.15834	0.188226	0.353787	0.917456	1.08857	1.17702	1.29793	1.80795	1.97059	2.14035	1.78834	1.21608	0.533669	0.351072	0.36606	0.499774	0.523968	0.501019	0.681709	0.764641	0.462115	0.420776	1.04814	1.8475	2.42897	2.84165	2.80699	2.44323	2.42369	2.59058	2.08403	1.28302	0.806596	0.49981	0.394754	0.530086
	0.189	0.364763	0.414469	0.609797	0.867067	0.816003	0.558798	0.423233	0.512389	0.842418	0.89673	0.702138	0.505864	0.433954	0.511694	0.605661	0.553542	0.65105	0.943938	0.985208	0.803416	0.739103	0.660652	0.578871	0.696855	0.886051	0.826441	0.661525	0.632207	0.809006	0.984957	0.880002	0.669505	0.699433	0.848142	1.19313	1.53925	1.51927	0.975667	0.701782	0.606102	0.826293	1.29744	1.81278	1.94504	2.63781	3.45169	3.8052	3.26964
	0	0.0602353	0.149804	0.143484	0.0840961	0.0554018	0.0336029	0	0	0	0	0	0	0	0	0	0.0386882	0.063786	0.229821	0.514195	0.519344	0.490844	0.658556	0.584424	0.213937	0.165986	0.288387	0.301793	0.190078	0.0683852	0	0	0	0	0.170671	0.503951	0.665114	0.538589	0.615931	1.45178	2.73859	4.24256	5.33997	5.34601	4.45798	3.38861	2.12523	0.935364	0.748728
	1.31989	1.36655	0.911806	0.575115	0.24652	0.19304	0.167634	0.189316	0.347509	0.356331	0.286989	0.269162	0.248925	0.277613	0.527048	0.676272	1.00714	1.40921	1.51141	1.48851	1.43991	1.04572	0.708726	0.705448	0.524214	0.35735	0.386968	0.532794	0.530113	0.615682	0.697888	0.894132	1.09307	1.25051	1.56323	2.39187	2.74996	2.43538	1.94044	1.77221	1.47924	1.27034	1.09182	0.907895	0.676285	0.622715	0.630632	0.686212	0.629377
	0.550306	0.701554	0.633625	0.640366	0.844163	1.11843	1.43134	1.77701	2.5011	3.13797	3.04435	2.56227	2.66447	2.75248	2.41214	1.70059	1.32443	1.45371	1.63449	1.17253	0.620037	0.329336	0.206633	0.134319	0.120717	0.141768	0.153045	0.088624	0.245954	0.841169	1.88711	2.5596	2.36885	1.84694	1.48202	1.02438	0.610252	0.375151	0.275125	0.199396	0.0959909	0	0	0	0	0.00539353	0.0367549	0.125155	0.166753
	1.57424	2.60234	2.91239	2.26511	1.22605	0.637551	0.585183	0.454783	0.228841	0.03151	0.0663321	0.217923	0.327807	1.07447	2.14217	2.59911	3.34502	4.87386	5.06543	3.52613	2.1864	2.14453	2.84147	3.31069	2.82431	2.45471	3.16887	3.35114	2.09098	0.733498	0.2843	0.0384786	0	0	0	0	0	0	0	0.0468988	0.168084	0.523861	1.11428	2.27255	3.91898	4.22239	2.61335	0.912093	0.293319
	0.404761	0.402738	0.150873	0	0	0	0	0	0	0	0	0	0	0	0.252826	0.602992	0.606481	0.404202	0.396968	0.807354	0.949734	0.560321	0.0534591	0.0983865	0.520245	1.19844	1.22615	0.555382	0.0276714	0	0	0	0	0	0	0	0.125229	0.349553	0.361137	0.205483	0.178849	0.275579	0.383436	0.672406	1.53129	2.11226	1.87858	1.27164	0.796843
	0.262948	0.312018	0.146358	0.612783	1.67433	2.40621	2.09188	1.27242	0.896019	0.933905	0.614998	0.115688	0.0192075	0.0888751	0.113526	0.0572072	0	0	0	0.0536879	0.0885164	0.0536879	0	0.0730081	0.12037	0.0730081	0.432481	1.19252	2.06268	3.67688	4.57034	3.11387	0.917642	0.188471	0.171496	0.289887	0.412152	0.359977	0.17339	0.0387816	0	0.0727961	0.14095	0.107304	0.0209298	0.142155	0.586145	1.83997	3.65818
	3.67409	3.96748	2.306	1.18493	0.680701	0.38123	0.265761	0.268956	0.447178	0.835904	0.913065	0.59187	0.289804	0.245384	0.263697	0.380386	0.608035	0.799627	0.668749	0.361682	0.273073	0.432041	0.489112	0.364413	0.236807	0.186451	0.239778	0.423785	0.48039	0.319651	0.12928	0.112064	0.145371	0.150797	0.201826	0.314464	0.26588	0.233484	1.08279	2.3627	3.07953	3.16775	3.04634	2.67565	2.03047	1.21886	0.5403	0.350156	0.302712
	0.64854	0.603744	0.607616	1.08263	1.40237	1.45245	1.97505	3.6429	4.80854	4.23484	2.86114	2.38277	2.55564	2.31259	1.51803	0.99136	1.07458	0.941099	0.590192	0.217731	0.0570803	0	0	0	0.240892	0.427022	0.485439	0.576306	0.778679	1.51297	2.567	2.49087	1.31997	0.51502	0.278392	0.195878	0.199701	0.135103	0.040443	0.0862053	0.142129	0.0862053	0	0.063447	0.244399	0.319345	0.196405	0.123122	0.323409
	0	0	0.0717618	0.118315	0.121466	0.081949	0.0642776	0.088963	0.174288	0.272118	0.251112	0.120371	0.0923675	0.207648	0.313178	0.456678	0.45311	0.214942	0.207665	0.940083	1.79772	2.01597	1.71381	1.28122	0.8646	0.861707	1.03088	0.949866	1.03508	1.73103	2.06321	1.59866	0.756401	0.232081	0	0	0.102595	0.20609	0.196823	0.422419	1.74802	4.26752	5.73478	4.54608	2.08594	0.64014	0.390452	0.449645	0.304999
	0.29023	0.424828	0.254486	0.296189	1.04397	1.47032	1.5171	1.32259	1.08873	1.20666	1.41883	0.847265	0.124806	0	0.0782975	0.13573	0.102893	0.211083	0.38745	0.303669	0.0738329	0	0.0103488	0.206799	0.771299	1.64526	2.55946	3.24175	3.61165	3.23397	2.26155	1.51776	1.31375	0.910762	0.344192	0.096895	0.155671	0.149148	0.0525135	0.0177375	0.144445	0.286704	0.325161	0.537838	1.77408	3.13312	4.31488	4.32357	3.46856
	0.354842	0.215223	0	0.0888987	0.28387	0.315269	0.137301	0	0	0	0.63128	1.46553	1.77483	1.87739	2.78897	4.1978	5.54962	5.03365	2.74926	0.719206	0.14018	0.012385	0.12316	0.181775	0.161432	0.096767	0.0586921	0	0	0.0430681	0.280484	0.563219	0.841233	2.7689	5.80985	7.84159	7.26101	5.09149	2.69833	1.42332	0.807401	0.50953	0.340958	0.135717	0	0	0	0	0
	0	0	0	0.0121061	0.0703574	0.210515	0.240524	0.115317	0	0	0.0648031	0.192243	0.205605	0.171593	0.142107	0.124393	0.164036	0.456172	0.656031	0.720912	0.53265	0.23782	0.0235948	0.773049	1.99825	3.28234	3.88207	4.34639	4.17223	3.25075	1.6861	0.724761	0.432761	0.403142	0.221865	0.0897294	0.192562	0.225139	0.137893	0.13006	0.156123	0.195333	0.199862	0.270162	1.03745	3.21753	5.1956	5.5366	5.11906
	2.55186	4.68372	5.72923	4.97203	3.1685	1.68571	1.42688	1.36753	0.917766	0.369553	0	0	0	0	0	0	0	0	0	0	0	0	0	0.163803	0.553759	1.28704	2.59486	3.89885	3.97891	2.63118	1.12458	0.319719	0.0975527	0.0163176	0	0.0622469	0.128479	0.104868	0.0258508	0	0	0	0.0139239	0.185919	0.836663	3.18614	5.73794	5.8686	3.46976
	0.642675	1.57699	3.16445	4.34048	3.87073	2.72192	2.24856	2.00118	1.65271	1.25584	0.861919	0.501656	0.332679	0.235032	0.206705	0.209093	0.272608	0.250173	0.284969	0.421382	0.418262	0.435248	0.789019	0.903574	0.599367	0.323992	0.4874	0.761948	0.802773	0.501765	0.241962	0.24786	0.241767	0.186635	0.264568	0.373654	0.334308	0.405277	0.724815	0.98896	0.951484	0.744795	0.756449	1.25993	2.42219	3.63662	4.69329	5.24375	5.26677
	0	0	0	0.0961758	0.394526	0.858545	1.13543	1.04448	0.717211	0.971997	1.83511	2.77451	2.71649	1.78107	0.855615	0.630375	0.533327	0.461496	0.530391	0.538149	0.352186	0.289189	0.51894	0.65895	0.436383	0.125896	0.0136651	0	0	0	0.744242	2.36253	3.73519	4.30029	4.39453	3.52222	1.86378	0.650361	0.348227	0.447678	0.446259	0.220694	0.0265844	0.00837815	0.127746	0.30706	0.38189	0.251335	0.085216
	1.01059	2.51286	3.84893	3.56577	2.04003	0.574223	0.313427	0.389041	0.413811	0.458301	0.561568	0.668378	0.707633	0.683399	0.648093	0.581797	0.310825	0.0505606	0	0	0	0	0.179441	0.295848	0.216111	0.223834	0.455977	0.597229	0.563545	1.03701	1.52809	1.21332	0.453889	0.241954	0.194994	0.0715467	0.0115559	0.141301	0.232966	0.141301	0	0	0	0	0	0.0108614	0.34619	1.2832	2.26817
	0	0.125572	0.372146	0.461619	0.48741	0.476316	0.307096	0.0546027	0.0423405	0.612234	0.999982	0.646842	0.0633312	0	0	0	0	0	0.136241	0.299389	0.321661	0.196001	0.144068	0.417889	0.884977	2.31508	4.70479	6.5694	6.21184	5.02144	3.93257	3.3897	2.63477	1.62089	0.589277	0.192425	0.108807	0.182236	0.225257	0.131197	0.0306394	0.0263086	0.0433755	0.0938251	0.129138	0.351852	0.870403	2.02344	3.08551
	0	0	0	0	0.0278815	0.41493	0.883521	0.776733	0.311355	0.198268	0.429957	0.53798	0.90722	1.44456	1.5265	0.864596	0.490829	0.545276	0.920219	1.09791	1.36636	2.5725	3.79908	3.33467	1.78826	0.703563	0.157339	0	0	0	0	0	0	0.18701	0.308327	0.18701	0	0	0.250315	0.5701	1.79812	3.29845	4.1993	4.49104	5.10627	3.95405	1.57017	0.0429587	0
	0.301704	0.318838	0.162911	0.0472498	0.0466289	0.118201	0.141928	0.0861174	0.0271693	0	0.0684519	0.216641	0.284275	0.306384	0.26856	0.147608	0.135523	0.402303	1.28874	3.36953	5.26697	4.45549	1.8963	0.361588	0.163948	0.100064	0.0311634	0.00999802	0	0	0.0241569	0.0956236	0.148764	0.142116	0.25208	0.566886	1.69164	4.47729	7.44589	8.78471	7.62972	4.71273	1.7462	0.426697	0.0937259	0	0.0192522	0.129416	0.378186
	0.348614	0.329388	0.181932	0.153117	0.21303	0.399443	0.591601	0.732758	0.836902	0.873156	0.862037	0.629855	0.396786	0.308414	0.432998	0.418057	0.32571	0.993836	1.89369	2.68588	3.09834	2.62484	1.2168	0.52447	0.497361	0.371174	0.129351	0.0900095	0.352607	0.901775	1.68759	1.83101	1.57334	1.82573	2.98047	4.42022	5.86796	8.00366	8.85252	6.83045	3.57491	1.6504	0.718115	0.517381	0.622861	0.451138	0.221263	0.0990343	0.133115
	0.563531	0.927448	0.836102	2.05777	4.26221	5.42297	3.72273	1.39928	0.292722	0.434402	0.246459	0	0	0.0340205	0.16403	0.477584	0.574533	0.637379	0.601138	0.844192	1.29273	1.51908	2.11385	3.28772	3.5191	2.644	1.63931	0.635673	0.119119	0.370194	0.441931	0.23359	0.0648465	0.605798	0.976028	0.641021	0.0904938	0.0389066	0	0.109559	0.588942	1.27084	1.51795	1.32988	1.07789	0.920153	0.97512	1.16176	1.12887
	2.66829	2.99856	1.73972	0.758248	0.386482	0.184615	0.0346667	0	0	0	0.599968	1.39173	1.26365	0.402546	0	0	0	0.0345522	0.323007	0.712908	0.661288	0.2789	0.347796	1.1359	1.6471	1.25105	0.483472	0.115127	0.0185597	0.191868	0.46666	0.522131	0.657553	0.83923	0.879939	0.946596	1.38402	1.63541	2.41976	3.47696	5.17654	7.01261	9.25711	9.70474	7.97013	4.59896	2.04509	0.795468	0.501398
	0.0192874	1.14885	4.67625	7.79803	7.16729	4.70391	2.97957	1.66848	0.554785	0.162431	0	0.0272707	0.102187	0.222222	0.953443	2.10226	2.57804	2.3186	2.15622	1.74493	0.848456	0.172593	0	0	0.0140198	0.0231147	0.175971	0.565805	0.765251	0.481263	0.110674	0.0456701	0.210579	0.268712	0.135282	0	0	0	0	0	0.189678	0.941979	2.07015	3.43248	4.70301	5.17044	4.71525	4.31614	3.49428
	0	0	0	0.169743	0.291265	0.18855	0.011407	0	0	0	0	0	0	0.301432	0.545444	0.597235	0.509852	0.389727	0.105435	0.112505	0.18549	0.112505	0	0.123905	0.296536	0.276002	0.0922514	0	0	0	0	0	0	0	0	0	0.154398	0.254559	0.154398	0.0831113	0.25729	0.308754	0.317655	0.430515	1.66867	5.02924	9.60897	12.4385	11.7653
	0.355938	0.293338	0.0743159	0	0.057664	0.2718	0.349039	0.176728	0.128728	0.243543	0.180343	0.0313059	0.190249	0.313668	0.339036	0.245309	0.159712	0.347579	1.12079	2.68076	4.11495	4.39539	3.27198	1.8109	0.718923	0.516506	0.744315	0.804812	0.702655	0.469466	0.307832	0.297076	0.419799	0.387366	0.452633	0.595361	1.10172	2.75096	5.84201	8.62576	9.23682	7.30917	4.58512	2.459	1.15866	0.320938	0.0407466	0	0
	0.479576	0.312213	0.0850752	0.219959	0.360654	0.441276	0.38128	0.277886	0.438373	0.994326	1.74878	2.72544	3.4802	2.91824	1.46842	0.481322	0.213357	0.0546117	0	0.117291	0.306245	0.303374	0.112865	0.0565116	0.232707	0.507059	0.539231	0.388664	0.280185	0.266218	0.232292	0.440132	0.933484	1.28477	1.25912	1.057	0.739662	0.335106	0.0945215	0.203672	0.355574	0.34471	0.222252	0.232655	0.207783	0.175656	0.271941	0.354371	0.754111
	0	0.119611	0.292245	0.364013	0.239646	0.147407	0.485499	0.823641	1.24986	2.09561	3.91067	5.8101	7.06745	6.11556	3.53876	1.52884	0.892619	0.527555	0.204315	0.194157	0.116461	0.212663	0.271884	0.154626	0.107088	0.176558	0.107088	0.0177391	0.10869	0.245048	0.89101	1.93215	3.07563	3.69173	3.27077	2.00706	0.932454	0.420167	0.206498	0.130083	0.0309902	0	0.0601006	0.153841	0.174925	0.095235	0.0245543	0.153455	0.561346
	0	0	0.280974	0.511293	0.608212	0.456969	0.248025	0	0	0.348771	0.575027	0.429598	0.355205	0.446753	0.221946	0.0216943	0.345956	0.561699	0.558897	1.28057	1.92483	1.34181	0.361064	0.115056	0.0207485	0	0	0	0	0	0.202365	0.856174	1.23135	1.29057	1.44674	1.44396	0.765113	0.326699	0.335025	1.03245	3.02196	6.09217	7.77817	6.36274	3.56815	1.53164	0.498395	0	0
	1.02014	1.57389	1.27131	0.52725	0.281692	0.361055	0.456863	0.841159	1.12382	0.689222	0.165106	0.30809	0.816355	1.08324	0.988445	0.772074	0.579143	1.47294	3.45614	5.15686	5.51853	4.51375	2.53612	0.905832	0.464854	0.662624	0.630401	0.25601	0.114766	0.19308	0.143707	0.025522	0.142534	0.333779	0.474506	0.504186	0.965227	1.77388	2.65743	4.21171	5.30504	4.70066	3.21533	2.27568	1.29659	0.751378	0.518362	0.66662	0.804917
	3.08111	5.09083	8.0739	12.9041	13.573	9.08587	4.53925	2.73688	1.21258	0.323844	0	0	0.261642	0.58522	0.567848	0.454558	0.405481	0.214059	0	0	0.0979607	0.476564	0.989102	1.25028	0.903235	0.322389	0.384951	0.634676	0.806081	0.97883	0.890197	0.284503	0.107376	0.495747	0.632847	0.318714	0	0.037683	0.337715	0.567153	0.399414	0.0751058	0	0	0	0.627392	5.314	8.74115	6.51521
	1.27923	2.14294	2.40052	1.85848	1.20732	1.05003	1.15166	0.901593	0.596379	0.567325	0.568468	0.495887	0.465399	0.482819	0.362215	0.633124	1.05942	1.29691	1.15354	0.958512	0.879457	1.14077	1.60165	1.95037	1.81031	1.44651	1.04765	0.657205	0.264008	0.0832873	0.0781723	0.140597	0.236558	0.238737	0.127588	0.0432914	0.273951	0.523235	0.607146	0.72688	1.17177	1.62448	1.85015	1.64603	1.40291	1.36353	1.29383	0.970179	0.62186
	0.837505	4.21105	7.58222	6.8717	3.44168	1.37193	0.711364	0.464618	0.358539	0.178698	0.213011	0.636373	0.912107	0.962143	0.762958	0.431221	0.636823	1.21074	1.04846	0.33948	0	0.060493	0.412346	0.703367	0.657445	0.641343	1.0636	1.17602	0.688373	0.538793	1.08283	1.11023	0.435104	0.169889	0.909503	1.87715	1.7608	0.714891	0.0275021	0	0	0	0	0.0482083	0.624561	0.946891	0.834558	0.47727	0.289479
	1.95559	1.79544	0.610879	0.231898	0.683614	0.959532	0.796585	0.428768	0.224395	0.772459	1.16235	0.665744	0	0	1.38253	2.72781	2.59848	2.00723	3.80636	6.12721	6.65068	4.41538	2.18261	1.09873	0.922954	0.889522	0.958808	0.748626	0.45026	0.186011	0	0	0	0	0	0	0.0302555	1.12093	2.09889	2.53288	3.08554	3.36118	2.35384	1.30081	0.686853	0.168808	0.0263184	0	0
	0	0	0	0.30185	0.497666	0.30185	0.0381442	0.134595	0.312781	0.66379	0.916024	0.70553	0.495021	0.425144	0.241245	0.430199	1.65903	2.83861	3.59027	3.38835	2.24286	0.805423	0.195815	0.0325863	0.0537257	0.0325863	0	0	0	0	0.410236	1.04011	1.5043	2.12204	3.3728	3.70741	2.91727	1.8896	1.42794	0.957709	0.524992	0.361467	0.678323	0.689627	0.282226	0.0221783	0.569708	0.93929	0.569708
	0.380788	0.395002	0.497117	0.732077	0.814179	0.737484	0.564197	0.281063	0.0856914	0	0	0.00995397	0.178998	0.459081	0.603002	0.491717	0.569001	0.960015	1.28947	1.54063	1.73365	1.56541	1.48994	1.61389	1.27376	0.831583	0.903891	0.987346	0.766404	0.606911	0.572744	0.547165	0.65758	0.882483	1.00244	0.975582	0.810353	0.567565	0.660162	1.19535	2.0153	2.59638	2.58785	2.46143	2.3129	1.70083	0.909379	0.501646	0.269056
	0.768238	0.84617	1.46066	4.13121	5.81621	5.26507	3.73774	2.7195	1.3742	0.77943	0.328663	0.35443	0.272568	0.146987	0	0	0	0	0	0.112472	0.185435	0.269159	0.599089	1.1681	1.12457	0.731351	0.391415	0.2116	0	0.178331	0.398861	0.649843	0.610934	0.551007	0.392531	0.229777	0	0.0270933	0.0446693	0.369884	0.620278	0.891188	0.989778	2.39798	3.92002	4.09701	3.19017	3.45252	3.70207
	0	0	0.0568109	1.85787	3.42846	3.26409	1.94696	1.18102	0.26956	0	0	0	0	0	0	0.842232	1.54203	2.49972	3.81679	4.75866	3.34717	1.3512	0.13284	0	0	0.140578	0.231773	0.140578	0	0	0	0	0	0	0.551857	0.909859	0.627005	0.814044	1.45814	1.11662	0.650299	0.629653	0.711931	1.24335	1.89097	1.38812	0.43137	0	0
	0.459776	0.758043	0.459776	0	0	0	0	0	0	0	0	0	0	0	0	0	0	0.0195385	0.0322136	0.0195385	0.331644	0.593031	0.407885	0.0462423	0.127764	0.235142	0.406105	0.416819	0.485064	0.623805	0.603881	0.216394	0.126298	0.924593	2.16993	2.33511	1.97488	2.97579	5.11168	5.92138	4.9855	3.40047	1.89016	0.895621	0.66495	0.594334	0.201604	0	0
	1.7727	1.25351	0.171094	0	0.0642255	0.298811	0.579294	0.828799	0.709891	0.356824	0.232673	0.557233	1.15266	1.47904	1.23148	0.734506	0.543244	0.705908	0.77003	0.882655	1.00147	1.27841	1.27574	1.24248	1.02305	0.847595	0.67359	0.45906	0.188628	0.075962	0.245603	0.646691	0.754629	0.608919	0.495585	0.893434	1.52553	1.83512	1.51633	1.99393	3.01224	2.80222	1.55505	0.705355	0.425461	0.335407	0.296799	0.188324	0.502082
	1.71722	3.36366	4.28567	3.55137	1.7951	0.553732	0.514221	0.54464	0.261414	0	0	0	0	0	0	0.271838	0.756838	0.805994	0.635434	0.514079	0.510422	0.354445	0.219421	0.202416	0.737335	1.93562	3.86306	4.16044	2.38861	0.701213	0.456001	0.305234	0.163008	0.0303396	0	0	0	0	0	0	0.184144	0.709348	1.21828	1.81304	3.17698	5.37588	6.50401	5.3127	2.91599
	0.201303	0.162182	0.518823	0.883799	0.753099	0.528394	0.499343	0.248269	0.113187	0.371144	1.47902	2.77607	3.28461	3.05942	2.99208	2.81138	2.01651	0.887673	0.224338	0.387147	0.698002	0.773635	0.574387	0.565251	0.577417	0.414222	0.407457	0.676724	0.59047	0.754387	1.87094	3.40217	4.39992	4.67149	3.80276	3.47285	3.4319	2.98804	2.09625	1.65708	1.1237	0.730182	0.355509	0.270655	0.378191	0.39197	0.350464	0.607027	1.01215
	0	0	0.0821707	1.51347	2.4753	2.7857	2.11265	1.20788	0	0	0	0.0960677	0.499313	1.35251	1.59196	1.56918	2.31584	4.2043	5.11183	3.83997	1.4505	0.18333	0	0	0.22374	0.368885	0.691795	0.771691	0.729742	0.682978	0.676387	0.251528	0.723584	1.19299	1.028	0.501898	0.304417	0	0	0.025098	0.654305	1.03564	0.612926	0	0	0	0.292679	1.16472	1.84041
	0.346686	0.690916	1.09912	2.41131	3.15204	3.48181	3.08017	3.15015	3.44058	3.4734	2.03958	0.689135	0.168933	0	0	0	0.49678	1.64801	2.93642	3.04539	2.05153	1.3017	1.22582	0.838446	0.49187	0.429671	0.260609	0	0.518834	2.14902	4.47235	4.76709	2.91262	1.45014	1.42586	1.04172	0.352658	0	0	0	0.202278	0.369495	0.261623	0.0359943	0.30814	0.923862	1.26196	1.11329	1.04433
	0.350888	0.483464	0.438735	0.405004	0.490783	0.563974	0.718453	0.748602	0.499163	0.566663	1.09842	1.5344	1.35311	1.08644	1.15685	1.4088	1.43608	1.34687	1.25945	1.18953	1.3387	1.46125	1.22125	1.03215	0.972859	0.990356	1.1899	1.6588	1.71003	1.41584	1.16432	1.26596	1.25718	1.1171	1.01445	0.992096	0.873273	0.810202	0.780996	0.735117	1.21834	1.87774	2.11832	1.86804	1.50365	1.07756	0.983453	1.06551	1.05643
	1.86191	3.7247	4.90955	4.36694	2.71633	1.51549	1.28035	1.03192	0.704572	0.488444	0.288936	0.198089	0.19713	0.212794	0.235906	0.281288	0.276198	0.17945	0.0965869	0.160496	0.187631	0.111953	0.0277582	0.147853	0.488313	1.2269	2.64956	4.16737	4.11033	2.41216	0.810166	0.273333	0.208938	0.182092	0.151052	0.123159	0.121089	0.164417	0.203316	0.149971	0.0908758	0.0714717	0.109855	0.332166	1.08247	2.86243	4.6411	4.63875	2.97256
	1.87313	2.23179	1.60444	1.02814	0.770452	0.580925	0.373042	0.129425	0.019406	0	0	0.0344995	0.113172	0.18459	0.19125	0.32788	0.808856	1.27353	1.37183	1.24546	0.995616	0.838238	1.05923	1.29658	1.25438	1.36047	1.52081	1.33427	0.860432	0.457648	0.263157	0.223797	0.167563	0.0860133	0.0384461	0.01066	0.175536	0.352374	0.427232	0.83048	1.56763	2.10236	2.51757	2.83902	2.66618	2.02758	1.27946	0.680668	0.312185
	0.709136	2.18308	3.69727	3.56622	2.04796	0.859678	0.451218	0.345615	0.826268	1.28541	1.26895	0.823766	0.724091	0.763183	0.723767	0.461628	0.222707	0.078406	0.0124025	0	0	0	0	0	0.077231	0.242158	0.454868	0.682455	0.877266	1.3454	1.7695	1.63475	1.05665	0.850702	0.748245	0.449253	0.097568	0	0.0499607	0.112317	0.099332	0.0299452	0	0.0485528	0.147217	0.159293	0.643184	1.79876	2.55025
	0	0.0546952	0.128438	0.376042	0.464068	0.319212	0.100483	0.148671	0.165787	0.13948	0.157433	0.299351	0.421777	0.461232	0.413	0.609065	1.32141	2.54619	3.02646	2.31094	1.04544	0.319868	0.0122642	0	0.0595415	0.151446	0.192133	0.190843	0.284757	0.367301	0.70611	1.20819	1.55416	1.84795	2.80436	3.09424	2.97478	2.71077	2.54681	1.65504	0.812189	0.105312	0	0	0.05656	0.212536	0.316713	0.223956	0.0634868
	4.74869	4.36321	1.88602	0.789185	0.317978	0.150501	0.0359232	0.0430149	0.25374	0.344434	0.206978	0.476908	0.74478	0.43708	0	0	0.0374939	0.396041	0.666757	0.521913	0.340899	0.481591	0.803886	1.77085	2.21146	1.67004	0.933596	0.596188	0.151631	0	0	0.0357305	0.215639	0.339198	0.349157	0.410532	0.752131	1.24383	2.24014	3.70546	5.50755	7.12036	9.3379	10.5863	9.08931	5.27916	2.32752	0.823575	0.650853
	0.34124	0.46232	0.73712	0.800142	0.447331	0.122323	0.137176	0.239622	0.345055	0.363004	0.320437	0.252838	0.223061	0.383425	0.478111	0.542966	0.680427	0.896625	1.02082	1.07307	0.840269	0.48035	0.434628	0.616372	0.594572	0.47695	0.376744	0.166747	0.140923	0.285993	0.339463	0.478416	0.694044	0.61963	0.457449	0.613261	1.15243	2.13424	2.77676	2.25784	1.24257	0.725619	0.531508	0.294231	0.179846	0.237643	0.354699	0.57486	0.6565
	0	0	0	0.129842	0.463387	0.66939	0.675952	0.663107	1.14596	1.80437	2.20564	2.47389	2.48791	1.82995	1.15257	1.17633	0.987738	0.410331	0.0315821	0.247888	0.354431	0.253182	0.212144	0.324913	0.383329	0.50414	0.678422	0.645188	0.580891	0.847512	2.13638	3.90952	4.61213	4.00537	3.18458	2.20802	1.12437	0.727495	0.836523	0.679968	0.445437	0.317077	0.179846	0.157805	0.556517	0.791606	0.674859	0.431968	0.363768
	0	0	0	0	0.0667258	0.110012	0.249277	0.300976	0.182551	0	0.0661422	0.15556	0.142823	0.0465095	0.0954556	0.179915	0.20286	0.206263	0.277596	0.239027	0.616199	2.02729	5.0622	7.03532	5.7999	2.7743	1.11136	0.491693	0.299562	0.371606	0.76587	0.973581	1.01951	1.03003	0.789706	0.354703	0.195029	0.206411	0.270291	0.75062	1.4169	1.56129	2.11836	3.83641	5.84122	5.75165	3.87928	1.92434	0.880843
	0.595492	0.372895	0.123134	0.263262	0.241774	0.116399	0.0850325	0.0755454	0.0230002	0	0	0	0	0.144308	0.337756	0.3918	0.440226	0.876764	1.49369	2.13313	2.52125	2.09141	1.08762	0.463175	0.325345	0.311689	0.264261	0.128653	0.490643	1.36134	1.92081	1.80805	1.68609	1.99376	3.28805	4.87379	6.2911	7.82868	8.34767	6.69946	4.24907	2.51081	1.26111	0.582288	0.417607	0.513408	0.533684	0.336561	0.09315
	0.229455	0.174361	0.0337647	0.092888	0.153146	0.092888	0	0.110894	0.359676	0.72505	1.13464	2.42982	3.33961	2.52716	0.858595	0.408011	0.578101	0.662733	0.49539	0.341801	0.405999	0.410514	0.20639	0.0617562	0.17959	0.18998	0.194934	0.193168	0.181524	0.198107	0.57866	0.689866	0.362628	0.0564374	0.191136	0.320946	0.803459	1.48344	1.76591	1.57752	1.69174	1.50918	0.764673	0.0903735	0.0943061	0.240746	0.313128	0.214273	0.0782495
	2.49669	5.25458	8.31069	12.6595	13.4634	9.54624	4.97862	3.5985	2.25175	0.932911	0.172468	0	0.115687	0.494559	0.616607	0.303823	0	0.0645541	0.301005	0.423368	0.751295	0.852556	0.494043	0	0.0954554	0.322109	0.367048	0.164729	0	0	0	0	0	0.291002	0.700544	0.654978	0.220762	0	0	0	0	0.0624597	0.102979	0.0624597	0.161562	0.599589	4.44624	7.07011	5.33242
	0.180698	0.328491	0.269573	0.2779	0.596051	0.764697	0.543149	0.435748	0.542332	0.711014	0.81612	0.827809	0.631368	0.405496	0.32432	0.49483	0.85335	1.17398	1.83821	2.77954	3.37787	3.04844	2.10396	1.05797	0.523591	0.474333	0.491311	0.365455	0.167576	0.165408	0.635899	1.25193	1.39687	0.882202	0.278253	0.471364	1.34278	2.98543	5.16902	7.49024	8.17449	6.8643	4.53448	2.73866	1.67077	1.04916	0.524225	0.158615	0.160654
	0	0.0449079	0.179486	0.841691	2.15698	2.77136	2.3071	1.63218	1.18772	1.23993	1.51968	1.19978	0.509348	0.474003	0.61823	0.715724	0.643764	0.610633	0.469202	0.256313	0.0740433	0.0652731	0.231989	0.398375	0.385359	0.415229	0.877277	1.59647	1.64509	1.0147	0.668067	1.13443	1.44455	1.09455	0.654018	0.500813	0.489003	0.326093	0.152804	0.0236903	0.128455	0.171081	0.0893968	0.153628	0.659476	1.6344	2.94385	4.58184	4.99577
	0	0	0	0	0.136574	0.225172	0.158107	0.117707	0.717644	2.5303	5.01917	6.93885	8.09078	7.28823	4.43925	1.81027	0.787844	0.336373	0.135102	0.0819436	0	0	0.202461	0.360728	0.246854	0.0269253	0	0	0	0.0305902	1.02121	2.68137	3.98208	4.11726	3.49114	2.40748	1.37451	0.524135	0.354422	0.510901	0.356421	0.0446603	0	0	0	0	0	0.211355	0.757091
	1.25128	0.95657	0.189632	0	0	0	0	0	0	0	0	0	0	0.189601	0.383441	0.535416	0.583998	0.452536	0.390866	0.652488	0.637102	0.306901	0.335554	0.651222	0.650059	0.556963	0.433795	0.422379	0.32634	0.197935	0.20932	0.34511	0.20932	0	0.30013	0.823186	1.35515	1.50858	1.28157	3.21788	6.3543	7.18045	4.38712	1.60116	0.444472	0.6085	0.451591	0.0971073	0
	0.714832	0.754004	0.436478	0.205305	0.14868	0.244449	0.254642	0.21791	0.346352	0.434347	0.339334	0.177875	0.129682	0.211283	0.308101	0.386351	0.414997	0.385913	0.410263	0.821989	1.2271	1.24589	0.846491	0.421521	0.176278	0.228869	0.482781	0.778572	0.774739	0.424022	0.326012	0.469823	0.371385	0.0933847	0.046646	0.191792	0.382032	0.990252	2.36705	3.99321	5.16685	5.91911	5.66201	3.99249	2.12308	1.01044	0.487146	0.251792	0.18054
	0.865636	1.78729	2.82619	3.68738	3.65924	2.88468	2.0094	1.20838	0.477797	0.189948	0.213387	0.386677	0.872307	1.45765	1.93655	2.35134	2.15264	1.35509	0.711723	0.760457	0.709103	0.414834	0.0427165	0.0405961	0.244383	0.48699	0.517532	0.296381	0.284372	0.326295	0.197908	0	0.084387	0.541601	1.13953	1.49066	1.35044	0.904914	0.496043	0.294809	0.155422	0.412573	0.875283	0.949019	1.49756	2.95501	4.134	4.23072	3.79689
	0.382641	0.232084	0.107786	0.416444	0.633202	0.568831	0.450051	0.344422	0.183833	0.233733	0.312819	0.171995	0.160352	0.532273	1.32012	2.37839	3.39576	3.9843	3.70845	2.72075	1.83352	1.19354	0.763576	0.675985	0.667905	0.480607	0.436874	0.490646	0.404487	0.397044	0.660916	1.01289	0.994408	0.655338	0.501285	0.779136	1.23559	1.66102	2.0473	1.84606	1.06511	0.305929	0.0368847	0	0	0.0702013	0.212739	0.398423	0.632597
	0.211462	0.348642	0.211462	0	0	0	0	0	0.0631628	0.414861	0.594747	0.342525	0.0378812	0.217633	0.326869	0.311876	0.576171	0.735339	0.370252	0	0.142905	0.268346	0.491582	0.923608	1.02501	0.508191	0.0625971	0	0.322234	1.19707	1.78239	1.29116	0.408284	0.0278076	0	0	0	0.0255497	0.105349	0.233954	0.234963	0.104165	0	0.290446	1.85166	4.96552	8.26655	10.0451	10.1052
	0.0792029	0.383179	0.584313	0.497658	0.403253	0.55588	0.518063	0.370553	0.342555	0.801682	0.920816	0.524254	0.167309	0.323312	0.699121	1.04606	1.06128	1.61838	2.87597	4.25474	6.51178	8.61335	7.47712	4.5985	2.7714	1.84679	0.833648	0.270206	0.140477	0.321575	0.494853	0.654601	0.73321	0.588178	0.385188	0.406437	0.452995	0.605062	1.47574	3.44485	4.11228	2.68152	0.868914	0.399037	0.453029	0.85346	1.15965	1.13075	0.987466
	0.108167	0.0656067	0.272021	0.736997	0.781147	0.374406	0.084136	0.0962692	0.430523	0.996205	1.55696	2.51925	2.75096	1.63705	0.483836	0.37182	0.3395	0.187913	0.164953	0.170069	0.103152	0	0	0	0.0399308	0.176304	0.222064	0.110469	0.175062	0.288628	0.757561	1.41767	1.52994	0.997293	1.36824	1.76593	1.26951	0.398142	0.114833	0.132125	0.403068	0.562013	0.390486	0.253066	0.21198	0.128572	0	0	0.230288
	0.425271	0.416775	0.305482	0.540965	0.713015	0.805103	0.918606	1.21772	1.03972	0.743549	0.858535	1.23365	1.82557	2.16699	2.02428	2.06211	2.32405	1.76969	0.896112	0.921269	1.34107	1.19134	0.611931	0.538687	0.920537	1.53375	1.86778	1.72516	1.31653	1.08979	1.07964	1.07598	0.890321	0.55133	0.44604	0.671729	0.96956	0.787746	0.551037	0.410674	0.314884	0.167115	0.157284	0.414659	1.30593	2.61655	3.41088	2.92392	1.73606
	0.205467	0.124622	0	0.195965	0.622027	0.831116	0.555448	0.178424	0.115642	0.464259	1.05098	1.38923	1.52249	1.66974	1.77689	1.27475	1.01754	1.71426	2.58085	2.46323	2.00142	1.60158	1.13149	0.707794	0.760026	0.834798	0.556614	0.24447	0.434053	0.510436	0.253346	0	0	0.0601269	0.434108	0.626138	0.357612	0.0137292	0.0153499	0.448381	1.43147	2.83906	3.6978	3.4119	2.43761	1.68603	1.13407	0.640898	0.264774
	0	0	0.170198	0.353412	0.290229	0.0728022	0	0	0	0	0	0	0	0	0	0	0	0.0522509	0.296139	0.506875	1.1592	3.47311	6.81117	7.60165	4.75218	1.95483	0.973275	0.518448	0.160706	0.357273	0.312905	0.0923133	0.115029	0.354215	0.386349	0.164564	0	0.181878	0.557999	2.27288	4.10819	4.61735	3.35815	1.80746	0.446931	0.0353485	0	0	0
	0.372448	0.714612	1.1918	2.23186	2.64947	1.83874	0.69376	0.220947	0	0	0	0.347895	0.573583	0.347895	0	0.36028	0.68129	2.18956	3.63419	3.11442	1.03613	0.698702	0.884038	0.646492	0.416877	0.584162	0.529687	0.496233	0.927138	1.35387	1.13913	0.432217	0.362019	0.513884	0.311686	0	0.338336	0.761814	0.674662	0.328262	0.396562	0.738512	0.726274	0.368973	0.0429122	0.170236	0.441359	0.73548	0.655823
	0.554039	0.336042	0	0.280379	0.476671	0.304126	0.0144034	0.517906	1.5645	1.86416	1.39718	0.831872	0.398631	0	0.497534	1.17264	3.17305	5.84547	6.79463	5.20713	3.38422	1.94097	0.822917	0.348591	0.266997	0.371239	0.381886	0.755842	1.2522	1.15968	0.458272	0.313951	0.748895	1.33262	1.41561	1.44927	1.47664	1.36387	0.822343	0.406387	0.105227	0.208353	0.628524	0.841414	0.840968	1.27805	1.5149	1.1033	1.33571
	0	0	0.218999	0.799923	1.45149	1.62498	1.82078	2.13965	2.10698	1.36598	0.600952	0.153638	0.145877	0.238772	0.229919	0.227132	0.276121	0.219252	0.124162	0.113296	0.124711	0.211285	0.392937	0.574893	0.755995	1.36572	1.68233	1.32917	0.741576	0.625127	0.727481	1.15109	1.29929	1.07314	0.75414	0.463571	0.233235	0.410654	0.731877	0.880131	0.699184	0.390931	0.198051	0.205323	0.543031	1.06813	1.06503	0.804507	0.860228
	0.737226	1.25929	0.98957	0.651219	0.782204	0.753869	0.34246	0.184341	0.197998	0.162026	0.135114	0.156427	0.0948775	0	0	0	0.273455	0.450852	0.273455	0.176166	0.847795	2.66358	5.39524	6.97563	5.45801	2.61824	0.844434	0.498254	0.38107	0.442937	0.369905	0.216378	0	0	0.167691	0.349038	0.287327	0.203277	0.332342	0.323337	0.298634	1.12077	2.36989	3.19746	2.82934	1.89348	0.914087	0.498157	0.419046
	0.550684	0.581181	0.418278	0.331289	0.469405	0.698164	0.877196	1.02466	1.14252	0.901854	0.708026	0.713086	0.503453	0.277226	0.303274	0.458667	0.589165	0.735394	1.09165	1.89348	2.27997	1.93822	1.51911	1.5416	1.38526	0.917007	0.547218	0.508181	0.413438	0.607758	1.12979	1.27408	0.94849	0.723067	0.872026	1.10142	1.38388	1.72336	2.25158	2.46585	2.23071	1.61662	0.97342	0.525117	0.527239	0.704661	0.954242	0.995054	0.783956
	0.838024	0.79934	0.803974	1.85169	2.85708	2.75509	2.18253	1.88558	1.53422	1.13073	0.991315	0.798818	0.381807	0.0529814	0.124558	0.394999	0.560266	0.545786	0.71951	1.50138	1.92942	1.36722	0.945006	1.22541	1.17787	0.901404	0.848493	0.942286	0.878208	0.939782	1.04231	1.22105	1.156	0.891653	0.423654	0.379114	0.704422	0.757457	0.377222	0.222299	0.389651	1.02902	1.60648	2.67007	3.78199	3.49295	2.12144	1.65853	2.02665
	0.062264	0.554063	0.806508	0.451407	0	0.296353	0.61387	0.565722	0.612617	0.695529	0.383746	0.231671	0.38196	0.231671	0.261657	0.990959	1.37894	0.880614	0.436247	0.423665	0.622461	0.584305	0.338951	0	0	0.0748589	0.696127	1.0626	0.644437	0.0435074	0	0.682841	1.82767	3.74416	5.3099	5.78908	5.07979	4.35703	2.76237	1.38209	0.711548	0.435742	0.033461	0.292783	0.946948	1.64155	1.5055	0.714359	0.625971
	1.64769	1.91382	0.963729	0.227529	0.318226	0.2719	0.109919	0	0.0583155	0.442972	0.763218	0.594275	0.21485	0.827627	1.33635	0.871435	0.0791225	0.309216	1.09418	1.78451	2.00682	2.00967	2.05247	1.81933	1.16547	0.562077	0.338284	0.518079	0.700837	0.705266	0.386982	0.197271	0.212915	0.494643	1.14075	1.6429	1.68914	1.83122	2.72555	3.77454	4.37572	3.78386	2.39411	1.48009	1.27602	0.865654	0.28899	0.0332437	0.0669758
	0.228836	0.788359	1.06882	0.784619	0.76046	1.58808	1.93701	1.14841	0.447998	0.718942	0.795312	0.446844	0.168394	0.102136	0.116083	0.344541	0.494369	0.863852	1.22973	1.8587	2.07539	2.13643	1.87422	1.70695	1.17539	0.785961	0.545289	0.408158	0.279533	0.261754	0.273291	0.359999	0.449699	0.519452	0.518095	0.898964	1.72282	2.54519	3.14183	4.54039	5.57792	4.17415	1.89354	0.768877	0.719469	0.632129	0.829708	1.27878	1.9019
	0.50416	0.502763	0.227467	0.426981	0.740798	0.806109	0.88566	1.24395	1.25566	1.09445	1.28516	1.58106	1.53774	1.05087	0.558495	0.246716	0.750895	1.67791	1.93313	1.38183	1.51329	2.24402	2.13619	1.1563	0.477484	0.402237	1.01478	1.21976	0.962805	0.873874	1.05016	1.1808	1.29498	0.895986	0.26754	0.462802	0.706236	0.552985	0.474995	1.25205	2.67172	4.15857	5.0853	4.54002	2.97501	1.55884	0.761409	0.175896	0.148806
	0.14151	0.69931	1.48957	1.7906	1.46572	1.01234	0.583419	0.185238	0.0344333	0.186974	0.273918	0.359588	0.431458	0.493265	0.40526	0.304746	0.286749	0.373851	0.755039	1.13853	0.933836	0.390211	0.541147	1.09387	1.17495	1.1766	1.62077	2.1158	2.11685	1.73086	1.84357	2.34682	2.17903	1.19411	0.535113	0.293817	0.33222	0.680771	0.828154	0.49073	0.0903444	0	0.203621	0.387299	0.546864	1.5802	2.43586	1.86088	1.01732
	1.17731	0.860538	0.367357	0.609722	0.615512	0.314449	0.129752	0.0786984	0.183834	1.33442	1.90927	1.52932	1.01191	0.842348	0.233918	0	0.0435273	0.278974	0.646714	0.864997	1.01073	0.879138	0.430457	0.285643	0.506011	0.510645	0.380815	0.647053	0.869489	0.640494	0.172251	0	0	0.890031	2.69535	3.70796	4.3994	5.20458	4.75063	2.7539	1.20014	0.381573	0.44574	0.850089	0.827925	0.544929	0.36305	0.161208	0.300875
	0.963987	1.14273	0.905425	0.73217	0.669041	0.621491	0.582647	0.676193	0.760297	0.517834	0.291992	0.304305	0.40798	0.478931	0.498018	0.409552	0.55725	0.777472	0.756981	0.68665	0.884583	0.960322	0.655639	0.629522	1.187	1.62088	1.92746	2.21956	2.4484	2.14466	1.43148	0.744261	0.744244	0.993474	0.834927	0.612417	0.717033	0.950152	0.960991	1.10572	1.20648	0.982324	0.606216	0.768588	1.46367	2.23762	2.89085	3.17189	2.64484
	1.09117	1.17873	1.41297	1.70854	1.27876	0.362781	0.233664	0.332252	0.310689	0.257697	0.795291	1.07414	0.728517	0.599777	1.1877	1.37645	0.90123	0.279742	0.315358	0.81208	1.17164	0.996458	0.556213	0.597344	1.04213	1.44606	1.31781	0.984095	0.544004	0.282289	0.0348542	0.262884	0.433423	0.262884	0	0	0.0210178	0.0960719	0.503933	0.782482	0.705781	0.376618	0.172736	0.0697819	0.327484	1.16523	1.74763	1.29886	0.706044
	0.224585	0.352712	0.249105	0.711928	1.99034	2.26649	1.38973	0.945974	1.24154	0.958437	0.557718	0.305864	0.185516	0.0593129	0.561604	1.18398	1.18402	1.07823	1.50927	1.85447	1.58094	0.938006	0.407543	0.286269	0.560692	0.801013	1.10043	1.99319	2.8112	2.12554	0.729898	0.269938	0.67008	0.882052	0.799931	0.47291	0.42533	0.379445	0.256646	0.255745	0.424148	0.866864	1.32208	1.73721	1.98067	1.9446	1.5462	1.5761	1.64901
	0.284191	0.342055	0.461671	0.963092	1.11389	0.648727	0.513746	0.83484	0.661725	0.149079	0	0	0	0	0	0.366564	0.674119	0.55754	0.211491	0.267657	0.467485	0.460898	0.17977	0.0890839	0.270832	0.293456	0.123958	0.12381	0.608787	0.790978	0.76806	0.620882	0.690835	0.895914	1.32431	1.73257	2.50083	3.15876	3.34377	3.36998	2.99045	2.50975	2.01835	1.22602	0.523051	0.905385	1.14673	0.608879	0.0514877
	0.259967	0.730686	0.968093	0.88433	0.952725	1.23131	1.51997	1.36739	0.918912	0.578672	0.624025	0.629512	0.577724	0.549638	0.644488	0.921774	0.966003	0.924968	0.925163	0.897619	1.22562	2.27497	2.68711	1.76157	0.846303	0.761841	1.12499	1.31336	1.04368	1.2137	1.7522	1.59814	0.979734	0.965402	1.09832	1.13595	1.17967	1.07051	1.12719	1.3748	1.41798	1.35839	1.5516	1.68246	1.62707	1.57163	1.25522	1.04952	0.920341
	0.629528	0.924402	1.02853	1.0312	0.944966	0.823186	0.819142	0.930605	1.15663	1.07068	0.723962	0.552214	0.673773	0.587917	0.467272	0.757389	0.957265	0.880026	0.786278	1.13007	1.41164	1.44215	1.1433	1.07666	1.04777	0.90127	0.68987	0.79476	1.16191	1.28293	1.14382	0.948531	0.772079	0.661318	0.761677	0.945176	1.14971	1.20769	1.18755	1.28641	1.50828	1.43769	1.16762	0.930026	0.836213	0.775333	0.85105	0.99079	1.00104
	0.998844	1.43098	1.07551	0.483259	0.217383	0.0980986	0.0287074	0	0	0	0	0	0	0	0	0.222837	0.765542	1.42543	1.60359	1.32246	0.953088	0.785793	0.600325	0.487189	0.411901	0.307299	0.132077	0.0317937	0	0	0	0	0	0	0	0	0	0.166286	0.367953	0.472169	0.434102	0.381676	0.251151	0.385156	0.721796	1.62014	2.60371	3.46495	3.88797
	0.598676	0.88472	0.868217	0.726382	0.558567	0.580373	0.813295	1.11272	1.28858	1.7037	2.18679	2.73818	3.10442	3.33513	3.30869	3.06044	2.47215	2.05252	1.64838	1.07972	0.666535	0.479212	0.363311	0.327534	0.287554	0.250864	0.365214	0.510561	0.719917	0.832168	0.786235	0.60462	0.468719	0.41478	0.397034	0.275599	0.14964	0.129309	0.12559	0.162258	0.249891	0.248256	0.146981	0.0645205	0.0970388	0.138886	0.221956	0.255736	0.608337
	0.0710665	0.117169	0.0710665	0	0	0	0	0	0	0	0	0	0.0321826	0.0530601	0.228536	1.03981	1.80146	1.49781	0.884479	0.941742	1.64554	1.95323	1.97996	1.91308	2.66434	3.31375	2.79168	1.46704	0.81873	0.739638	0.686963	0.586318	0.317119	0.203607	0.29575	0.374438	0.433164	0.442929	0.757704	1.38782	1.92191	2.56044	3.2132	3.43538	2.52895	2.09051	2.14564	3.01094	3.81977
	0	0.00615387	0.0182075	0.0711194	0.314408	0.514582	0.383207	0.0982923	0	0	0.149431	0.309345	0.324768	0.199717	0.102577	0.065212	0.0764475	0.120196	0.129555	0.101343	0.0473964	0.0788249	0.144938	0.17014	0.17327	0.357619	1.4287	3.26243	5.52253	8.22091	10.0631	9.35139	7.34378	6.43192	6.01684	4.62015	2.92878	2.02747	1.61743	1.14325	0.733324	0.378211	0.225953	0.171443	0.0920749	0.0383819	0.0752496	0.082717	0.102428
	0	0	0	0	0	0	0	0	0	0	0	0	0	0	0	0	0	0	0	0	0	0	0	0.015597	0.0257151	0.0318755	0.0600276	0.122694	0.20951	0.293959	0.830258	1.46256	1.79067	1.90715	2.23813	2.57503	2.88895	2.69128	2.26788	1.78576	1.10541	0.452216	0.306295	0.259644	0.180379	0.174485	0.134922	0.0935158	0.0772445
	0.368167	0.442456	0.361994	0.239516	0.0670991	0.00907556	0	0	0	0	0	0.0199936	0.0589907	0.0932858	0.163477	0.248481	0.296636	0.5117	0.982698	1.83384	2.4325	2.51485	2.14126	1.65424	0.984357	0.573058	0.372353	0.263674	0.248611	0.433931	0.839664	1.07359	1.10324	1.1819	1.26869	1.36367	1.55532	1.85558	1.96559	1.88145	1.60312	1.29779	0.969752	0.717217	0.464538	0.236639	0.197072	0.307404	0.630777
	0	0	0	0	0	0	0	0	0	0	0	0	0	0	0	0	0	0	0	0	0	0	0	0	0	0	0	0	0	0	0	0	0	0	0	0	0.101152	0.220713	0.856804	1.53616	1.62083	2.30935	5.68306	8.6947	8.48303	7.82211	9.43632	10.032	8.97525
	0.0207952	0.11538	0.200532	0.310978	0.444335	0.726122	0.919245	0.767938	0.434036	0.339306	0.358686	0.336114	0.4007	0.507719	0.639462	1.00058	1.43155	1.57464	1.66374	1.62167	1.35162	0.922708	0.664038	0.511377	0.414239	0.239283	0.118742	0.08649	0.0731315	0.119285	0.197086	0.243276	0.193084	0.166829	0.269582	0.524919	0.887712	1.17921	1.27394	1.43212	1.3728	1.04236	0.671733	0.494583	0.363071	0.291069	0.199162	0.128239	0.0875503
	0	0	0	0	0	0	0	0	0	0	0	0.0160737	0.0265011	0.0549303	0.0939704	0.112804	0.0879874	0.189082	0.465297	1.00119	1.49895	2.15158	2.55352	2.07463	1.23396	0.945996	0.774161	0.436456	0.229192	0.138718	0.113153	0.129725	0.124535	0.281615	0.566889	0.960146	1.60123	2.5263	4.0651	5.6393	6.12569	5.60381	5.17971	4.33237	3.11861	2.12146	1.40564	0.705822	0.430208
	2.19594	2.86518	2.39849	2.83146	4.47112	4.56532	2.51392	0.769682	0.386457	0.225877	0.0497147	0	0	0	0	0	0	0	0	0	0	0	0	0	0	0	0	0	0	0	0	0.35602	0.586978	0.35602	0	0	0	0	0	0	0	0	0	0	0	0	0	0	0.348752
	1.04407	1.76269	1.75454	1.32086	0.905771	0.604503	0.268426	0.103024	0.0388499	0.00926874	0	0	0	0	0	0	0	0.0197163	0.0538674	0.0867992	0.139987	0.263087	0.443081	0.589149	0.672178	0.571737	0.315236	0.112907	0.0840591	0.0629311	0.0206376	0	0	0	0.0313257	0.126736	0.238003	0.278078	0.29553	0.396872	0.613296	1.36668	2.82165	4.38484	6.2702	8.12124	9.01001	8.4006	7.34366
	0.0195728	0.0450247	0.0459772	0.0297972	0.0465852	0.068831	0.0523603	0.0149429	0	0	0	0	0	0	0	0	0.0258782	0.042666	0.0902322	0.196969	0.265648	0.19781	0.131772	0.156718	0.146553	0.0622567	0.0215023	0.053672	0.0644782	0.103153	0.159381	0.234643	0.584152	1.38178	2.63076	4.13697	5.45314	6.40345	6.12055	5.13578	3.97679	2.71594	1.39842	0.994059	0.797429	0.513641	0.413625	0.380351	0.336896
	0.0104293	0.0394632	0.0992532	0.163192	0.17442	0.250892	0.36539	0.39647	0.286789	0.272774	0.430385	0.801266	1.24678	1.94232	2.99531	3.78852	3.67302	3.06242	2.41938	1.73318	1.3363	1.19066	0.95429	0.537528	0.254071	0.207659	0.485171	1.07456	1.80837	2.57884	3.55697	3.8707	3.23984	2.67387	2.44062	1.85014	1.12762	0.714583	0.526456	0.409106	0.207559	0.0822501	0.0257315	0	0	0	0.0563663	0.302149	0.883364
	0	0	0	0	0	0	0	0	0	0	0	0	0	0	0	0.00716865	0.0199934	0.0403972	0.0855328	0.157516	0.299391	0.548427	1.05073	1.81425	2.30005	2.17141	1.80031	1.48259	1.0831	0.727166	0.489249	0.292823	0.138235	0.121175	0.149745	0.129398	0.117618	0.221565	0.445619	0.725419	1.07091	1.56034	2.276	3.11298	3.95173	4.29165	4.04528	3.31199	2.5221
	0.5046	0.944434	1.04299	0.961187	0.877076	0.63485	0.324929	0.162611	0.0890997	0.0384965	0.0113675	0.00631831	0.0179065	0.028673	0.0497987	0.0694468	0.0536497	0.0547442	0.136581	0.217256	0.262128	0.269304	0.312649	0.640927	1.29237	2.1679	2.72417	2.74899	2.31367	1.82971	1.16735	0.601458	0.287118	0.219372	0.141289	0.110721	0.108207	0.08825	0.0550864	0.0684795	0.10004	0.322008	0.977971	2.05774	3.19641	4.04589	4.91117	5.63378	5.79829
	0	0	0	0	0	0	0	0	0	0	0	0	0	0.00659746	0.0108774	0.010764	0.020211	0.026163	0.0523632	0.113157	0.427127	0.822777	1.00104	0.731744	0.494013	0.383734	0.305302	0.154745	0.102064	0.0548408	0.0265626	0.0361604	0.0688157	0.136357	0.246849	0.439986	0.899329	1.52136	2.01701	2.5514	3.33811	4.01811	4.09153	3.47685	2.42364	1.56149	1.07475	0.760997	0.501804
	0	0	0	0	0	0	0	0	0	0	0	0	0	0	0	0	0	0	0.0107658	0.0177497	0.120365	0.180698	0.237155	0.347922	0.354449	0.185544	0.0790188	0.066751	0.0432826	0.0390166	0.0122476	0.0582672	0.0960663	0.0582672	0	0.011945	0.136061	0.250053	0.805888	2.20138	3.71811	4.36338	4.22023	3.79947	3.20812	2.27457	1.16637	0.455129	0.181956
	0.0508203	0.108143	0.132548	0.155992	0.151652	0.146762	0.154107	0.138356	0.0638914	0.0262991	0.0432803	0.0704191	0.0681706	0.0403451	0.0626232	0.103013	0.122482	0.114977	0.18025	0.29895	0.46485	0.881769	1.39265	1.51118	1.30755	1.11775	0.794706	0.452971	0.347588	0.334215	0.269777	0.187538	0.114711	0.10258	0.17655	0.275292	0.438971	0.64318	1.3928	2.61281	3.73085	4.42964	4.73725	4.49277	3.82482	3.02417	2.29027	1.73287	1.24086
	0	0	0.0481472	0.33377	0.61937	0.588333	0.437996	0.424764	0.307635	0.0966639	0	0	0	0	0	0	0	0.0348641	0.116885	0.196108	0.344632	0.570393	1.39615	2.82453	4.76929	6.13858	5.29953	4.031	3.20669	2.82478	1.90978	1.36786	0.482392	0.229623	0.147901	0.185311	0.127706	0.059308	0.0359721	0	0	0	0	0.197929	0.485841	0.705223	0.877367	0.899037	0.538101
	0	0	0	0	0	0	0	0	0	0	0.0386874	0.101997	0.137195	0.119125	0.0821335	0.0604502	0.173945	0.398185	0.612345	0.758168	0.877483	0.860454	0.732484	0.569876	0.507112	0.439483	0.421503	0.354801	0.23232	0.132275	0.177702	0.208167	0.202099	0.355025	0.798562	1.51059	2.46228	3.40205	4.25947	4.80716	4.87074	4.26553	3.27513	2.37269	2.08826	1.91255	1.45655	1.0104	0.759868
	0.165835	0.161369	0.0854238	0.0617007	0.0559172	0.0381741	0.0213784	0.0231839	0.0203998	0.0250417	0.0312602	0.0601472	0.104099	0.117113	0.0834281	0.0666878	0.0691866	0.0686168	0.0645395	0.0920474	0.142484	0.22029	0.360975	0.735367	1.44015	2.04413	2.13816	1.68992	1.02096	0.468558	0.23469	0.145077	0.0770247	0.0677532	0.0669595	0.0743694	0.114106	0.170867	0.196399	0.29638	0.587086	1.04243	2.26898	4.05795	5.28387	6.2529	7.41777	7.66387	6.57391
	3.2722	4.40471	3.87717	3.27698	3.32436	3.18852	2.32345	1.50265	1.12647	0.690182	0.444806	0.409572	0.456705	0.567273	0.83174	1.15797	1.12057	0.732786	0.337143	0.208435	0.181685	0.206711	0.219364	0.267091	0.198186	0.0652551	0	0	0	0	0	0	0	0	0	0	0	0	0	0	0.0454666	0.530867	1.42903	2.46693	3.19269	3.59561	3.89896	3.81775	3.22952
[truncated: 620 more rows]
[truncated: 151 more columns]

## Sheet: 2d
Activity variation for identical and disparate landmark pairs across tracks 1, 2, and 3
	Rows: cells
[truncated: 1,409 more rows]

## Sheet: 2e
Activity variation difference in tracks 1, 2, and 3 combined
	Rows: cells
[truncated: 1,409 more rows]

## Sheet: 2f
Averaged activity variation of identical and disparate landmark pairs for each cell													Per FOV
[truncated: 1,410 more rows]

[truncated: 142 more sheets: 2g, 3b, 3c, 3d, 3e, 4a, 4b, 4c, 4d, 4e, 4f, 5a, 5b, 5c, 5d, 5e, 5f, 6a, 6b, 6c …]
